# Supplementary material for: 2-(2-Hy­droxy-3-meth­oxy­phen­yl)-1H-benzimidazol-3-ium perchlorate
Source: Acta Crystallogr Sect E Struct Rep Online. 2012 May 31;68(Pt 6):o1920. doi: 10.1107/S1600536812023422 (PMC3379475; doi:10.1107/S1600536812023422)
Supplement: Supplementary file 1 [file e-68-o1920-sup1.cif]

##############################################################################
#                                                                            #
# This CIF contains the data in a paper accepted for publication in          #
# Acta Crystallographica Section E. It conforms to the requirements of       #
# Notes for Authors for Acta Crystallographica Section E, and has been       #
# peer reviewed under the auspices of the IUCr Commission on Journals.       #
#                                                                            #
# Full details of the Crystallographic Information File format               #
# are given in the paper "The Crystallographic Information File (CIF):       #
# a New Standard Archive File for Crystallography" by S. R. Hall, F. H.      #
# Allen and I. D. Brown [Acta Cryst. (1991), A47, 655-685].                  #
#                                                                            #
# The current version of the core CIF dictionary is obtainable from          #
# ftp://ftp.iucr.org/pub/cif_core.dic.                                       #
#                                                                            #
# Software is freely available for graphical display of the structure(s)     #
# in this CIF. For information consult the CIF software page                 #
# http://www.iucr.org/resources/cif/software.                                #
#                                                                            #
# This file may be used for bona fide research purposes within the           #
# scientific community so long as proper attribution is given to the journal # 
# article from which it was obtained.                                        #
#                                                                            #
##############################################################################
data_I
_audit_creation_method     SHELXL-97
_chemical_name_systematic
;
2-(2-Hydroxy-3-methoxyphenyl)-1<i>H</i>-benzimidazol-3-ium perchlorate
;
_chemical_name_common     ?
_chemical_formula_moiety     'C14 H13 N2 O2 +, Cl O4 -'
_chemical_formula_sum     'C14 H13 Cl N2 O6'
_chemical_formula_iupac     'C14 H13 N2 O2 +, Cl O4 -'
_chemical_formula_weight     340.71
_chemical_melting_point     ?
_symmetry_cell_setting     monoclinic
_symmetry_space_group_name_H-M     'P 21/c'
_symmetry_space_group_name_Hall     '-P 2ybc'
loop_
    _symmetry_equiv_pos_as_xyz
    'x, y, z'
    '-x, y+1/2, -z+1/2'
    '-x, -y, -z'
    'x, -y-1/2, z-1/2'
_cell_length_a     7.7698(16)
_cell_length_b     20.462(4)
_cell_length_c     9.856(2)
_cell_angle_alpha     90.00
_cell_angle_beta     113.09(3)
_cell_angle_gamma     90.00
_cell_volume     1441.4(5)
_cell_formula_units_Z     4
_cell_measurement_reflns_used     7910
_cell_measurement_theta_min     3.00
_cell_measurement_theta_max     27.44
_cell_measurement_temperature     293(2)
_exptl_crystal_description     block
_exptl_crystal_colour     colorless
_exptl_crystal_size_max     0.50
_exptl_crystal_size_mid     0.45
_exptl_crystal_size_min     0.42
_exptl_crystal_density_diffrn     1.570
_exptl_crystal_density_meas     ?
_exptl_crystal_density_method     'not measured'
_exptl_crystal_F_000     704
_exptl_absorpt_coefficient_mu     0.300
_exptl_absorpt_correction_type     multi-scan
_exptl_absorpt_process_details     '(ABSCOR; Higashi, 1995)'
_exptl_absorpt_correction_T_min     0.8637
_exptl_absorpt_correction_T_max     0.8843
_exptl_special_details
;
;
_diffrn_ambient_temperature     293(2)
_diffrn_radiation_type     MoK\a
_diffrn_radiation_wavelength     0.71073
_diffrn_radiation_source     'fine-focus sealed tube'
_diffrn_radiation_monochromator     graphite
_diffrn_measurement_device_type     'Rigaku R-AXIS RAPID'
_diffrn_measurement_method     '\w scan'
_diffrn_detector_area_resol_mean     ?
_diffrn_reflns_number     13683
_diffrn_reflns_av_R_equivalents     0.0606
_diffrn_reflns_av_sigmaI/netI     0.0545
_diffrn_reflns_theta_min     3.00
_diffrn_reflns_theta_max     27.47
_diffrn_reflns_theta_full     27.47
_diffrn_measured_fraction_theta_max     0.996
_diffrn_measured_fraction_theta_full     0.996
_diffrn_reflns_limit_h_min     -10
_diffrn_reflns_limit_h_max     9
_diffrn_reflns_limit_k_min     -26
_diffrn_reflns_limit_k_max     26
_diffrn_reflns_limit_l_min     -12
_diffrn_reflns_limit_l_max     12
_diffrn_standards_number     0
_diffrn_standards_interval_count     0
_diffrn_standards_interval_time     0
_diffrn_standards_decay_%     0
_refine_special_details
;
isor 0.01 o5 o6
dfix 0.90 0.01 h101 n1 h102 n2
dfix 0.82 0.01 o1 h1
 Refinement of F^2^ against ALL reflections.  The weighted R-factor wR and
 goodness of fit S are based on F^2^, conventional R-factors R are based
 on F, with F set to zero for negative F^2^. The threshold expression of
 F^2^ > 2sigma(F^2^) is used only for calculating R-factors(gt) etc. and is
 not relevant to the choice of reflections for refinement.  R-factors based
 on F^2^ are statistically about twice as large as those based on F, and R-
 factors based on ALL data will be even larger.
;
_reflns_number_total     3285
_reflns_number_gt     2025
_reflns_threshold_expression     I>2\s(I)
_refine_ls_structure_factor_coef     Fsqd
_refine_ls_matrix_type     full
_refine_ls_R_factor_all     0.0951
_refine_ls_R_factor_gt     0.0511
_refine_ls_wR_factor_gt     0.1182
_refine_ls_wR_factor_ref     0.1395
_refine_ls_goodness_of_fit_ref     1.027
_refine_ls_restrained_S_all     1.056
_refine_ls_number_reflns     3285
_refine_ls_number_parameters     218
_refine_ls_number_restraints     15
_refine_ls_hydrogen_treatment     mixed
_refine_ls_weighting_scheme     calc
_refine_ls_weighting_details
         'calc w=1/[\s^2^(Fo^2^)+(0.0569P)^2^+0.5284P] where P=(Fo^2^+2Fc^2^)/3'
_atom_sites_solution_hydrogens     geom
_atom_sites_solution_primary     direct
_atom_sites_solution_secondary     difmap
_refine_ls_shift/su_max     0.000
_refine_ls_shift/su_mean     0.000
_refine_diff_density_max     0.371
_refine_diff_density_min     -0.319
_refine_ls_extinction_method     none
_refine_ls_extinction_coef     ?
loop_
    _atom_type_symbol
    _atom_type_description
    _atom_type_scat_dispersion_real
    _atom_type_scat_dispersion_imag
    _atom_type_scat_source
    'C' 'C' 0.0033 0.0016
                         'International Tables Vol C Tables 4.2.6.8 and 6.1.1.4'
    'H' 'H' 0.0000 0.0000
                         'International Tables Vol C Tables 4.2.6.8 and 6.1.1.4'
    'N' 'N' 0.0061 0.0033
                         'International Tables Vol C Tables 4.2.6.8 and 6.1.1.4'
    'O' 'O' 0.0106 0.0060
                         'International Tables Vol C Tables 4.2.6.8 and 6.1.1.4'
    'Cl' 'Cl' 0.1484 0.1585
                         'International Tables Vol C Tables 4.2.6.8 and 6.1.1.4'
_computing_data_collection     'RAPID-AUTO (Rigaku, 1998)'
_computing_cell_refinement     'RAPID-AUTO (Rigaku, 1998)'
_computing_data_reduction     'CrystalClear (Rigaku/MSC, 2002)'
_computing_structure_solution     'SHELXS97 (Sheldrick, 2008)'
_computing_structure_refinement     'SHELXL97 (Sheldrick, 2008)'
_computing_molecular_graphics     'SHELXTL (Sheldrick, 2008)'
_computing_publication_material     'SHELXL97 (Sheldrick, 2008)'
loop_
    _atom_site_type_symbol
    _atom_site_label
    _atom_site_fract_x
    _atom_site_fract_y
    _atom_site_fract_z
    _atom_site_U_iso_or_equiv
    _atom_site_adp_type
    _atom_site_calc_flag
    _atom_site_refinement_flags
    _atom_site_occupancy
    _atom_site_symmetry_multiplicity
    _atom_site_disorder_assembly
    _atom_site_disorder_group
    O O1 0.2919(3) 0.54938(10) 0.6641(2) 0.0448(5) Uani d D 1 1 . .
    H H1 0.318(5) 0.5726(15) 0.737(3) 0.067 Uiso d D 1 1 . .
    O O2 0.1478(3) 0.66205(11) 0.6962(2) 0.0536(6) Uani d . 1 1 . .
    O O3 0.8344(4) 0.46040(16) 0.9925(3) 0.0933(10) Uani d . 1 1 . .
    O O4 0.5840(4) 0.41460(17) 1.0309(3) 0.0886(9) Uani d . 1 1 . .
    O O5 0.5714(4) 0.43412(17) 0.7935(2) 0.0900(10) Uani d U 1 1 . .
    O O6 0.7608(6) 0.35259(16) 0.9385(4) 0.1203(13) Uani d U 1 1 . .
    C C1 0.3647(4) 0.39510(13) 0.4381(3) 0.0348(6) Uani d . 1 1 . .
    C C2 0.4842(4) 0.34335(15) 0.5008(3) 0.0451(7) Uani d . 1 1 . .
    H H2 0.5525 0.3404 0.6020 0.054 Uiso calc R 1 1 . .
    C C3 0.4962(4) 0.29644(16) 0.4046(4) 0.0528(8) Uani d . 1 1 . .
    H H3 0.5726 0.2603 0.4424 0.063 Uiso calc R 1 1 . .
    C C4 0.3972(4) 0.30136(17) 0.2519(4) 0.0556(8) Uani d . 1 1 . .
    H H4 0.4126 0.2692 0.1910 0.067 Uiso calc R 1 1 . .
    C C5 0.2779(5) 0.35259(17) 0.1898(3) 0.0540(8) Uani d . 1 1 . .
    H H5 0.2119 0.3559 0.0884 0.065 Uiso calc R 1 1 . .
    C C6 0.2609(4) 0.39922(14) 0.2863(3) 0.0401(6) Uani d . 1 1 . .
    C C7 0.1917(4) 0.48632(14) 0.3912(3) 0.0357(6) Uani d . 1 1 . .
    C C8 0.1067(4) 0.54718(13) 0.4073(3) 0.0361(6) Uani d . 1 1 . .
    C C9 -0.0326(4) 0.57649(15) 0.2837(3) 0.0458(7) Uani d . 1 1 . .
    H H9 -0.0722 0.5561 0.1921 0.055 Uiso calc R 1 1 . .
    C C10 -0.1100(4) 0.63489(16) 0.2979(3) 0.0513(8) Uani d . 1 1 . .
    H H10 -0.2025 0.6537 0.2156 0.062 Uiso calc R 1 1 . .
    C C11 -0.0525(4) 0.66657(16) 0.4331(3) 0.0481(7) Uani d . 1 1 . .
    H H11 -0.1035 0.7068 0.4407 0.058 Uiso calc R 1 1 . .
    C C12 0.0804(4) 0.63794(14) 0.5558(3) 0.0412(7) Uani d . 1 1 . .
    C C13 0.1614(4) 0.57819(14) 0.5442(3) 0.0371(6) Uani d . 1 1 . .
    C C14 0.0861(5) 0.72523(17) 0.7194(4) 0.0610(9) Uani d . 1 1 . .
    H H14A 0.1256 0.7573 0.6665 0.091 Uiso calc R 1 1 . .
    H H14B 0.1392 0.7353 0.8228 0.091 Uiso calc R 1 1 . .
    H H14C -0.0479 0.7255 0.6845 0.091 Uiso calc R 1 1 . .
    Cl Cl1 0.68517(11) 0.41471(4) 0.93839(7) 0.0463(2) Uani d . 1 1 . .
    N N1 0.3185(3) 0.45039(11) 0.4985(2) 0.0351(5) Uani d D 1 1 . .
    H H101 0.367(4) 0.4594(16) 0.5954(13) 0.053 Uiso d D 1 1 . .
    N N2 0.1566(4) 0.45555(13) 0.2634(2) 0.0442(6) Uani d D 1 1 . .
    H H102 0.079(4) 0.4709(17) 0.177(2) 0.066 Uiso d D 1 1 . .
loop_
    _atom_site_aniso_label
    _atom_site_aniso_U_11
    _atom_site_aniso_U_22
    _atom_site_aniso_U_33
    _atom_site_aniso_U_12
    _atom_site_aniso_U_13
    _atom_site_aniso_U_23
    O1 0.0481(12) 0.0439(12) 0.0338(9) 0.0034(10) 0.0068(9) -0.0052(8)
    O2 0.0597(14) 0.0452(13) 0.0546(12) 0.0044(11) 0.0210(11) -0.0124(10)
    O3 0.0832(19) 0.114(3) 0.0514(14) -0.0493(18) -0.0079(13) 0.0054(15)
    O4 0.0807(19) 0.135(3) 0.0592(15) 0.0109(19) 0.0376(15) 0.0040(16)
    O5 0.0704(18) 0.139(3) 0.0349(12) -0.0005(18) -0.0075(11) 0.0044(14)
    O6 0.186(4) 0.062(2) 0.146(3) 0.038(2) 0.100(3) 0.0105(19)
    C1 0.0364(14) 0.0327(15) 0.0362(12) -0.0054(11) 0.0151(12) -0.0020(11)
    C2 0.0398(16) 0.0443(18) 0.0456(15) 0.0021(13) 0.0107(13) -0.0011(13)
    C3 0.0423(17) 0.0423(19) 0.072(2) 0.0015(14) 0.0206(16) -0.0054(15)
    C4 0.0515(19) 0.055(2) 0.0638(19) -0.0042(16) 0.0265(17) -0.0215(16)
    C5 0.058(2) 0.059(2) 0.0426(15) -0.0010(17) 0.0173(15) -0.0135(14)
    C6 0.0444(16) 0.0398(17) 0.0359(13) -0.0059(12) 0.0155(12) -0.0038(11)
    C7 0.0386(15) 0.0365(15) 0.0295(12) -0.0064(12) 0.0106(11) 0.0014(10)
    C8 0.0355(14) 0.0323(15) 0.0386(13) -0.0028(12) 0.0123(11) 0.0020(11)
    C9 0.0497(17) 0.0418(18) 0.0381(14) -0.0027(14) 0.0089(13) 0.0052(12)
    C10 0.0509(19) 0.0452(19) 0.0512(17) 0.0056(15) 0.0129(15) 0.0152(14)
    C11 0.0478(18) 0.0363(17) 0.0629(18) 0.0025(14) 0.0245(16) 0.0070(14)
    C12 0.0423(16) 0.0353(16) 0.0492(15) -0.0056(12) 0.0214(14) -0.0032(12)
    C13 0.0330(14) 0.0363(16) 0.0382(13) -0.0067(12) 0.0100(11) 0.0022(11)
    C14 0.069(2) 0.044(2) 0.075(2) -0.0003(17) 0.0338(19) -0.0128(17)
    Cl1 0.0494(4) 0.0493(4) 0.0333(3) -0.0014(4) 0.0086(3) -0.0021(3)
    N1 0.0388(12) 0.0355(13) 0.0277(10) -0.0017(10) 0.0094(10) -0.0003(9)
    N2 0.0529(15) 0.0443(15) 0.0278(10) 0.0031(12) 0.0075(11) 0.0012(9)
_geom_special_details
;
 All esds (except the esd in the dihedral angle between two l.s. planes)
 are estimated using the full covariance matrix.  The cell esds are taken
 into account individually in the estimation of esds in distances, angles
 and torsion angles; correlations between esds in cell parameters are only
 used when they are defined by crystal symmetry.  An approximate (isotropic)
 treatment of cell esds is used for estimating esds involving l.s. planes.
;
loop_
    _geom_bond_atom_site_label_1
    _geom_bond_atom_site_label_2
    _geom_bond_site_symmetry_2
    _geom_bond_distance
    _geom_bond_publ_flag
    O1 C13 . 1.353(3) ?
    O1 H1 . 0.816(10) ?
    O2 C12 . 1.365(3) ?
    O2 C14 . 1.428(4) ?
    O3 Cl1 . 1.420(3) ?
    O4 Cl1 . 1.419(3) ?
    O5 Cl1 . 1.410(2) ?
    O6 Cl1 . 1.400(3) ?
    C1 C2 . 1.384(4) ?
    C1 N1 . 1.389(3) ?
    C1 C6 . 1.396(4) ?
    C2 C3 . 1.378(4) ?
    C2 H2 . 0.9300 ?
    C3 C4 . 1.400(4) ?
    C3 H3 . 0.9300 ?
    C4 C5 . 1.374(5) ?
    C4 H4 . 0.9300 ?
    C5 C6 . 1.389(4) ?
    C5 H5 . 0.9300 ?
    C6 N2 . 1.376(4) ?
    C7 N2 . 1.337(3) ?
    C7 N1 . 1.346(3) ?
    C7 C8 . 1.447(4) ?
    C8 C13 . 1.398(4) ?
    C8 C9 . 1.408(4) ?
    C9 C10 . 1.369(4) ?
    C9 H9 . 0.9300 ?
    C10 C11 . 1.389(4) ?
    C10 H10 . 0.9300 ?
    C11 C12 . 1.375(4) ?
    C11 H11 . 0.9300 ?
    C12 C13 . 1.400(4) ?
    C14 H14A . 0.9600 ?
    C14 H14B . 0.9600 ?
    C14 H14C . 0.9600 ?
    N1 H101 . 0.897(10) ?
    N2 H102 . 0.885(10) ?
loop_
    _geom_angle_atom_site_label_1
    _geom_angle_atom_site_label_2
    _geom_angle_atom_site_label_3
    _geom_angle_site_symmetry_1
    _geom_angle_site_symmetry_3
    _geom_angle
    _geom_angle_publ_flag
    C13 O1 H1 . . 111(3) ?
    C12 O2 C14 . . 118.0(3) ?
    C2 C1 N1 . . 132.2(3) ?
    C2 C1 C6 . . 122.0(3) ?
    N1 C1 C6 . . 105.8(2) ?
    C3 C2 C1 . . 116.1(3) ?
    C3 C2 H2 . . 121.9 ?
    C1 C2 H2 . . 121.9 ?
    C2 C3 C4 . . 122.2(3) ?
    C2 C3 H3 . . 118.9 ?
    C4 C3 H3 . . 118.9 ?
    C5 C4 C3 . . 121.6(3) ?
    C5 C4 H4 . . 119.2 ?
    C3 C4 H4 . . 119.2 ?
    C4 C5 C6 . . 116.6(3) ?
    C4 C5 H5 . . 121.7 ?
    C6 C5 H5 . . 121.7 ?
    N2 C6 C5 . . 132.1(3) ?
    N2 C6 C1 . . 106.4(2) ?
    C5 C6 C1 . . 121.5(3) ?
    N2 C7 N1 . . 107.4(2) ?
    N2 C7 C8 . . 125.1(2) ?
    N1 C7 C8 . . 127.5(2) ?
    C13 C8 C9 . . 118.8(3) ?
    C13 C8 C7 . . 121.2(2) ?
    C9 C8 C7 . . 120.0(2) ?
    C10 C9 C8 . . 120.2(3) ?
    C10 C9 H9 . . 119.9 ?
    C8 C9 H9 . . 119.9 ?
    C9 C10 C11 . . 121.1(3) ?
    C9 C10 H10 . . 119.5 ?
    C11 C10 H10 . . 119.5 ?
    C12 C11 C10 . . 119.5(3) ?
    C12 C11 H11 . . 120.2 ?
    C10 C11 H11 . . 120.2 ?
    O2 C12 C11 . . 126.5(3) ?
    O2 C12 C13 . . 113.1(3) ?
    C11 C12 C13 . . 120.5(3) ?
    O1 C13 C8 . . 119.0(3) ?
    O1 C13 C12 . . 121.1(2) ?
    C8 C13 C12 . . 119.9(3) ?
    O2 C14 H14A . . 109.5 ?
    O2 C14 H14B . . 109.5 ?
    H14A C14 H14B . . 109.5 ?
    O2 C14 H14C . . 109.5 ?
    H14A C14 H14C . . 109.5 ?
    H14B C14 H14C . . 109.5 ?
    O6 Cl1 O5 . . 110.6(2) ?
    O6 Cl1 O4 . . 109.7(2) ?
    O5 Cl1 O4 . . 111.48(18) ?
    O6 Cl1 O3 . . 108.5(2) ?
    O5 Cl1 O3 . . 106.87(18) ?
    O4 Cl1 O3 . . 109.64(19) ?
    C7 N1 C1 . . 109.9(2) ?
    C7 N1 H101 . . 127(2) ?
    C1 N1 H101 . . 123(2) ?
    C7 N2 C6 . . 110.5(2) ?
    C7 N2 H102 . . 123(2) ?
    C6 N2 H102 . . 126(2) ?
loop_
    _geom_hbond_atom_site_label_D
    _geom_hbond_atom_site_label_H
    _geom_hbond_atom_site_label_A
    _geom_hbond_site_symmetry_A
    _geom_hbond_distance_DH
    _geom_hbond_distance_HA
    _geom_hbond_distance_DA
    _geom_hbond_angle_DHA
    O1 H1 O2 . 0.816(10) 2.20(3) 2.635(3) 114(3)
    O1 H1 O4 3_667 0.816(10) 2.13(2) 2.869(3) 151(3)
    N1 H101 O1 . 0.897(10) 2.12(3) 2.660(3) 118(3)
    N1 H101 O5 . 0.897(10) 2.04(2) 2.819(3) 144(3)
    N2 H102 O3 1_454 0.885(10) 2.06(2) 2.857(4) 149(3)
data_global
_journal_date_recd_electronic     2012-05-12
_journal_date_accepted     2012-05-22
_journal_name_full     'Acta Crystallographica, Section E'
_journal_year     2012
_journal_volume     68
_journal_issue      6
_journal_page_first     o1920
_journal_page_last     o1920
_journal_paper_category     QO
_journal_paper_doi     10.1107/S1600536812023422
_journal_coeditor_code     HB6796
_publ_contact_author_name     'Guangming Li'
_publ_contact_author_address
;
Key Laboratory of Functional Inorganic Material Chemistry (HLJU)
Ministry of Education
People's Republic of China
School of Chemistry and Materials Science
Heilongjiang University
No. 74 Xuefu Road
Nangang District
Harbin 150080
People's Republic of China
;
_publ_contact_author_email     gmli_2000@163.com
_publ_contact_author_fax     '86 451 8660 8042'
_publ_contact_author_phone     '86 451 8660 8042'
_publ_section_title
;
2-(2-Hydroxy-3-methoxyphenyl)-1<i>H</i>-benzimidazol-3-ium perchlorate
;
loop_
    _publ_author_name
    _publ_author_address
    'Chen, Chuan'
;
School of Chemistry and Materials Science
Heilongjiang University
Harbin 150080
People's Republic of China
;
    'Li, Hong-Xing'
;
School of Chemistry and Materials Science
Heilongjiang University
Harbin 150080
People's Republic of China
;
    'Hou, Guang-Feng'
;
School of Chemistry and Materials Science
Heilongjiang University
Harbin 150080
People's Republic of China
;
    'Li, Guang-Ming'
;
School of Chemistry and Materials Science
Heilongjiang University
Harbin 150080
People's Republic of China
;
_iucr_refine_instructions_details
;
TITL 1 in P2(1)/c
CELL 0.71073   7.7698  20.4620   9.8559  90.000 113.088  90.000
ZERR   4.00   0.0016   0.0041   0.0020   0.000   0.030   0.000
LATT 1
SYMM -X, 0.5+Y, 0.5-Z
SFAC C  H  N  O  Cl
UNIT 56 52 8 24 4
L.S. 4
ACTA
BOND $h
FMAP 2
PLAN 20
htab
size 0.420 0.446 0.503
dfix 0.90 0.01 h101 n1 h102 n2
dfix 0.82 0.01 h1 o1
isor 0.01 o5 o6
htab O1 O4_$1
eqiv $1 -x+1, -y+1, -z+2
htab O1 O2
htab N1 O5
htab N1 O1
htab N2 O3_$2
eqiv $2 x-1, y, z-1
htab N2 O3_$3
eqiv $3 -x+1, -y+1, -z+1
WGHT    0.056900    0.528400
FVAR       0.22239
MOLE 1
O1    4    0.291863    0.549379    0.664104    11.00000    0.04811    0.04391 =
         0.03384   -0.00525    0.00683    0.00340
H1    2    0.317890    0.572582    0.736838    11.00000   -1.50000
O2    4    0.147843    0.662050    0.696198    11.00000    0.05967    0.04519 =
         0.05462   -0.01237    0.02105    0.00445
O3    4    0.834403    0.460395    0.992510    11.00000    0.08317    0.11354 =
         0.05135    0.00536   -0.00792   -0.04925
O4    4    0.583983    0.414601    1.030948    11.00000    0.08074    0.13515 =
         0.05916    0.00399    0.03757    0.01087
O5    4    0.571412    0.434120    0.793509    11.00000    0.07041    0.13877 =
         0.03486    0.00444   -0.00753   -0.00054
O6    4    0.760804    0.352592    0.938451    11.00000    0.18559    0.06192 =
         0.14561    0.01053    0.09967    0.03819
C1    1    0.364694    0.395102    0.438093    11.00000    0.03636    0.03269 =
         0.03624   -0.00201    0.01513   -0.00543
C2    1    0.484216    0.343350    0.500818    11.00000    0.03980    0.04433 =
         0.04565   -0.00105    0.01074    0.00205
AFIX  43
H2    2    0.552477    0.340413    0.602021    11.00000   -1.20000
AFIX   0
C3    1    0.496192    0.296443    0.404632    11.00000    0.04233    0.04232 =
         0.07192   -0.00543    0.02058    0.00154
AFIX  43
H3    2    0.572604    0.260295    0.442438    11.00000   -1.20000
AFIX   0
C4    1    0.397202    0.301357    0.251881    11.00000    0.05149    0.05498 =
         0.06382   -0.02151    0.02653   -0.00424
AFIX  43
H4    2    0.412577    0.269171    0.190950    11.00000   -1.20000
AFIX   0
C5    1    0.277891    0.352586    0.189832    11.00000    0.05801    0.05929 =
         0.04258   -0.01347    0.01732   -0.00099
AFIX  43
H5    2    0.211851    0.355885    0.088403    11.00000   -1.20000
AFIX   0
C6    1    0.260904    0.399218    0.286315    11.00000    0.04439    0.03976 =
         0.03587   -0.00383    0.01547   -0.00594
C7    1    0.191727    0.486318    0.391223    11.00000    0.03862    0.03651 =
         0.02949    0.00138    0.01059   -0.00642
C8    1    0.106711    0.547184    0.407331    11.00000    0.03552    0.03226 =
         0.03856    0.00197    0.01226   -0.00277
C9    1   -0.032591    0.576494    0.283676    11.00000    0.04965    0.04185 =
         0.03809    0.00522    0.00886   -0.00272
AFIX  43
H9    2   -0.072161    0.556136    0.192109    11.00000   -1.20000
AFIX   0
C10   1   -0.109972    0.634888    0.297851    11.00000    0.05093    0.04518 =
         0.05116    0.01516    0.01289    0.00558
AFIX  43
H10   2   -0.202532    0.653655    0.215572    11.00000   -1.20000
AFIX   0
C11   1   -0.052503    0.666567    0.433119    11.00000    0.04780    0.03634 =
         0.06290    0.00699    0.02454    0.00253
AFIX  43
H11   2   -0.103514    0.706842    0.440670    11.00000   -1.20000
AFIX   0
C12   1    0.080360    0.637945    0.555779    11.00000    0.04229    0.03535 =
         0.04919   -0.00315    0.02137   -0.00559
C13   1    0.161388    0.578188    0.544248    11.00000    0.03296    0.03634 =
         0.03824    0.00224    0.01001   -0.00666
C14   1    0.086129    0.725233    0.719386    11.00000    0.06896    0.04416 =
         0.07498   -0.01279    0.03376   -0.00033
AFIX 137
H14A  2    0.125560    0.757308    0.666495    11.00000   -1.50000
H14B  2    0.139225    0.735337    0.822776    11.00000   -1.50000
H14C  2   -0.047880    0.725526    0.684474    11.00000   -1.50000
AFIX   0
CL1   5    0.685174    0.414711    0.938387    11.00000    0.04938    0.04932 =
         0.03329   -0.00212    0.00864   -0.00144
N1    3    0.318529    0.450389    0.498497    11.00000    0.03884    0.03546 =
         0.02772   -0.00030    0.00940   -0.00174
H101  2    0.367382    0.459367    0.595387    11.00000   -1.50000
N2    3    0.156612    0.455554    0.263413    11.00000    0.05291    0.04426 =
         0.02777    0.00121    0.00750    0.00309
H102  2    0.079148    0.470949    0.177173    11.00000   -1.50000
hklf 4
REM  1 in P2(1)/c
REM R1 =  0.0511 for   2025 Fo > 4sig(Fo)  and  0.0951 for all   3285 data
REM    218 parameters refined using     15 restraints
END
WGHT      0.0560      0.5275
REM Highest difference peak  0.371,  deepest hole -0.319,  1-sigma level  0.055
Q1    1   0.6217  0.3528  0.9045  11.00000  0.05    0.37
Q2    1   0.8900  0.4094  0.9642  11.00000  0.05    0.29
Q3    1   0.7310  0.4594  1.0522  11.00000  0.05    0.26
Q4    1   0.3030  0.3922  0.3710  11.00000  0.05    0.25
Q5    1   0.3601  0.4194  0.4762  11.00000  0.05    0.23
Q6    1   0.0504  0.6615  0.4848  11.00000  0.05    0.20
Q7    1   0.5517  0.3712  0.9614  11.00000  0.05    0.19
Q8    1   0.8052  0.3777  0.8607  11.00000  0.05    0.19
Q9    1   0.6808  0.4579  1.1131  11.00000  0.05    0.18
Q10   1   0.1421  0.5706  0.4667  11.00000  0.05    0.18
Q11   1   0.8479  0.4289  1.0779  11.00000  0.05    0.18
Q12   1   0.2079  0.4267  0.2782  11.00000  0.05    0.17
Q13   1   0.0682  0.5609  0.3492  11.00000  0.05    0.17
Q14   1   0.2893  0.4741  0.4464  11.00000  0.05    0.17
Q15   1   0.2478  0.7291  0.6620  11.00000  0.05    0.17
Q16   1   0.2063  0.5523  0.7573  11.00000  0.05    0.16
Q17   1   0.0527  0.7656  0.6408  11.00000  0.05    0.16
Q18   1   0.1267  0.6420  0.3138  11.00000  0.05    0.16
Q19   1   0.3483  0.5462  0.4422  11.00000  0.05    0.16
Q20   1   0.1971  0.5270  0.4127  11.00000  0.05    0.16
;
