# Supplementary material for: 2-(2-Hy­droxy-3-meth­oxy­phen­yl)-1H-benzimidazol-3-ium perchlorate
Source: Acta Crystallogr Sect E Struct Rep Online. 2012 May 31;68(Pt 6):o1920. doi: 10.1107/S1600536812023422 (PMC3379475; doi:10.1107/S1600536812023422)
Supplement: Supplementary file 2 [file e-68-o1920-Isup2.hkl]

# 
# h,k,l, Fc-squared, Fo-squared, sigma(Fo-squared) and status flag 
# 
data_I
_shelx_title ' 1 in P2(1)/c' 
_shelx_refln_list_code          4 
_shelx_F_calc_maximum      183.05 
_exptl_crystal_F_000       704.00 
_reflns_d_resolution_high  0.7703 
 
loop_ 
 _symmetry_equiv_pos_as_xyz 
 'x, y, z' 
 '-x, y+1/2, -z+1/2' 
 '-x, -y, -z' 
 'x, -y-1/2, z-1/2' 
 
_cell_length_a     7.7698 
_cell_length_b    20.4620 
_cell_length_c     9.8559 
_cell_angle_alpha  90.000 
_cell_angle_beta  113.088 
_cell_angle_gamma  90.000 
 
_shelx_F_squared_multiplier     1.000 
 
loop_ 
 _refln_index_h 
 _refln_index_k 
 _refln_index_l 
 _refln_F_squared_calc 
 _refln_F_squared_meas 
 _refln_F_squared_sigma 
 _refln_observed_status 
   3   0   0       79.58      102.92     10.92 o 
   4   0   0      945.99      976.59     18.69 o 
   5   0   0     1457.02     1527.49     48.73 o 
   6   0   0      241.52      264.86     11.71 o 
   7   0   0       71.24       66.66     10.98 o 
   8   0   0       76.82      100.35     50.04 o 
   9   0   0       31.60       -2.64     13.23 o 
   1   1   0     1683.84     1644.25     12.35 o 
   2   1   0      809.56      820.52     15.30 o 
   3   1   0       14.56       18.07      5.43 o 
   4   1   0        5.67        9.52      4.24 o 
   5   1   0      190.82      211.22     17.18 o 
   6   1   0      192.04      186.13      8.71 o 
   7   1   0       23.75       22.19      4.22 o 
   8   1   0        0.43       -1.79      7.23 o 
   9   1   0       51.62       44.54      9.72 o 
   1   2   0        9.70        8.50      2.60 o 
   2   2   0     7219.08     7206.90    116.31 o 
   3   2   0      369.76      345.76      6.82 o 
   4   2   0      209.03      228.58      6.81 o 
   5   2   0        0.10        3.76      4.92 o 
   6   2   0      252.83      273.59      9.49 o 
   7   2   0      162.89      173.28      7.59 o 
   8   2   0      124.11      121.16     12.49 o 
   9   2   0       12.61        5.35      9.40 o 
   1   3   0     3994.45     4134.91     57.08 o 
   2   3   0     3041.67     2721.37     31.88 o 
   3   3   0      181.75      225.58     11.37 o 
   4   3   0       45.90       64.26      9.65 o 
   5   3   0       53.24       63.88     12.80 o 
   6   3   0      386.60      389.58     16.85 o 
   7   3   0       71.55       99.59      8.32 o 
   8   3   0        9.85       40.47     11.84 o 
   9   3   0       95.85       87.84     14.35 o 
   0   4   0    11239.13    10932.84    251.35 o 
   1   4   0      294.69      358.44     25.69 o 
   2   4   0      247.35      214.33     12.73 o 
   3   4   0      880.87      838.00     15.99 o 
   4   4   0       16.90       16.87      8.72 o 
   5   4   0      302.68      310.84     18.51 o 
   6   4   0        9.77       -2.74     10.64 o 
   7   4   0        3.81        9.03      4.59 o 
   8   4   0        4.45        4.63      3.59 o 
   9   4   0        0.75       -0.97      8.21 o 
   1   5   0     2301.73     2274.66     45.10 o 
   2   5   0      743.48      677.41     17.62 o 
   3   5   0      305.29      283.56      6.31 o 
   4   5   0      139.73      159.15     18.05 o 
   5   5   0       87.31      118.21     18.96 o 
   6   5   0      273.86      291.11     23.05 o 
   7   5   0        6.34       10.65      6.38 o 
   8   5   0        0.03       -3.89      3.89 o 
   9   5   0        2.87       25.49     20.21 o 
   0   6   0     3069.07     2910.25     75.93 o 
   1   6   0     2200.23     1942.62     37.91 o 
   2   6   0      164.60      159.19     13.24 o 
   3   6   0     4007.86     3954.26     48.86 o 
   4   6   0      260.72      281.79     11.48 o 
   5   6   0      101.44      121.93     16.22 o 
   6   6   0       41.63       43.23     15.70 o 
   7   6   0      131.21      134.63     25.65 o 
   8   6   0       38.15       33.17     11.71 o 
   9   6   0       20.05       21.79     12.21 o 
   1   7   0       12.86        8.36      5.60 o 
   2   7   0      386.80      315.30     15.76 o 
   3   7   0      176.13      213.67     19.07 o 
   4   7   0       97.46       78.67      4.40 o 
   5   7   0        0.05       -6.50     13.42 o 
   6   7   0        3.11       12.57     20.30 o 
   7   7   0      225.63      205.59     19.79 o 
   8   7   0        0.60        6.87     11.18 o 
   0   8   0     6692.41     6746.21    149.70 o 
   1   8   0      877.25      778.28     15.72 o 
   2   8   0       43.54       58.55      8.89 o 
   3   8   0      244.32      219.04     10.07 o 
   4   8   0       42.55       36.29      5.10 o 
   5   8   0       80.74       97.24     15.71 o 
   6   8   0      213.52      215.93     20.62 o 
   7   8   0      120.38      118.96     21.33 o 
   8   8   0       20.20       20.78      5.49 o 
   1   9   0      857.13      795.01     26.21 o 
   2   9   0     1026.99      802.14     17.37 o 
   3   9   0       86.18       92.61     11.78 o 
   4   9   0       27.20       25.88      6.34 o 
   5   9   0      254.28      274.74     22.66 o 
   6   9   0      249.75      295.35     12.89 o 
   7   9   0      197.45      216.98     26.69 o 
   8   9   0        0.28       -6.36     15.67 o 
   0  10   0     3785.47     4353.65     99.31 o 
   1  10   0     2335.51     2436.74     42.28 o 
   2  10   0      125.26      121.52      9.43 o 
   3  10   0      536.81      492.92     15.72 o 
   4  10   0       42.81       32.81      6.55 o 
   5  10   0      309.62      275.79     18.21 o 
   6  10   0       10.18        1.60      9.35 o 
   7  10   0       40.53       16.11     14.48 o 
   8  10   0        2.54       31.99     23.12 o 
   1  11   0     2701.61     2833.71     48.52 o 
   2  11   0      152.04      132.79     16.93 o 
   3  11   0       16.94       24.20      9.77 o 
   4  11   0      146.56      125.09     18.65 o 
   5  11   0      267.83      248.16     10.95 o 
   6  11   0       18.95       21.35     12.15 o 
   7  11   0        6.22        1.72     27.09 o 
   8  11   0        5.40       19.04     21.74 o 
   0  12   0      231.10      197.60     17.49 o 
   1  12   0       54.52       57.98      9.38 o 
   2  12   0       17.76        1.46      8.32 o 
   3  12   0      304.34      291.19     19.41 o 
   4  12   0       98.45       89.66     16.70 o 
   5  12   0       26.29       23.53      4.67 o 
   6  12   0      107.51      125.87     17.18 o 
   7  12   0        5.24       16.81     18.00 o 
   8  12   0       58.16       77.01     19.07 o 
   1  13   0        4.21        9.04     10.10 o 
   2  13   0      203.85      158.22     17.45 o 
   3  13   0       13.83       14.40     14.46 o 
   4  13   0        0.77        2.74      9.49 o 
   5  13   0      214.49      206.46     16.62 o 
   6  13   0       98.48       91.75     15.21 o 
   7  13   0       37.28       24.41     10.26 o 
   8  13   0        6.17       35.02     16.07 o 
   0  14   0      530.59      543.23     25.32 o 
   1  14   0        6.08        6.01     12.72 o 
   2  14   0      103.72      119.34     13.53 o 
   3  14   0        6.62        2.60     13.20 o 
   4  14   0       34.25       18.17     10.82 o 
   5  14   0       35.53       36.77      6.13 o 
   6  14   0        0.01        7.50     15.13 o 
   7  14   0        1.53       -2.03      9.96 o 
   1  15   0      598.43      559.90     29.28 o 
   2  15   0      228.23      211.09     29.07 o 
   3  15   0        0.01        3.23      9.15 o 
   4  15   0       99.87      104.24     14.98 o 
   5  15   0      210.32      221.34     10.41 o 
   6  15   0        7.36        9.36      7.14 o 
   7  15   0       45.41       38.32     17.72 o 
   0  16   0     1184.32     1258.51     93.92 o 
   1  16   0        7.31       -4.70     14.07 o 
   2  16   0      133.43      123.12     16.39 o 
   3  16   0        3.29       -1.64      9.50 o 
   4  16   0       25.41       15.95      9.21 o 
   5  16   0       70.32       84.18      9.39 o 
   6  16   0       23.39       21.56      8.43 o 
   7  16   0        0.04       -4.31     10.98 o 
   1  17   0       14.66       17.62     15.24 o 
   2  17   0      290.97      309.82     19.14 o 
   3  17   0       16.63        5.78      7.54 o 
   4  17   0       19.08       24.31      9.00 o 
   5  17   0        0.41        3.86      5.67 o 
   6  17   0        3.25       -1.38     10.25 o 
   7  17   0       26.79       22.93     13.66 o 
   0  18   0       53.10       63.80     15.40 o 
   1  18   0       25.41       20.17     11.03 o 
   2  18   0       23.66       31.44     10.68 o 
   3  18   0       15.16        3.96      8.24 o 
   4  18   0        4.81        2.77     11.07 o 
   5  18   0        0.43        2.27      4.55 o 
   6  18   0        6.30        5.86     12.88 o 
   1  19   0       44.87       28.30      9.48 o 
   2  19   0        0.09       -3.64      8.57 o 
   3  19   0        7.60        9.66      8.55 o 
   4  19   0       53.94       53.45     11.68 o 
   5  19   0        1.08        2.54      5.00 o 
   6  19   0        1.05       -7.50     16.46 o 
   0  20   0      309.12      278.79     24.95 o 
   1  20   0      202.56      220.11     14.32 o 
   2  20   0       80.80       80.97     12.99 o 
   3  20   0        0.23        4.99      8.62 o 
   4  20   0        4.39       15.48     12.33 o 
   5  20   0       65.74       60.17     16.83 o 
   6  20   0        0.27       16.80      9.04 o 
   1  21   0      333.84      355.82     16.48 o 
   2  21   0       84.83       86.76     20.17 o 
   3  21   0        0.22       -9.37     10.76 o 
   4  21   0       21.16       39.13     10.71 o 
   5  21   0       12.71        3.52     14.11 o 
   0  22   0      152.69      177.95     20.02 o 
   1  22   0       69.16       41.98     14.35 o 
   2  22   0      121.47      121.15     32.13 o 
   3  22   0       64.81      100.64     19.39 o 
   4  22   0       54.33       60.21     15.32 o 
   5  22   0      117.99      171.92     17.25 o 
   1  23   0       62.71       31.50     11.95 o 
   2  23   0        8.91        0.11     19.18 o 
   3  23   0       70.71       97.56     17.48 o 
   4  23   0       34.32       11.52     12.61 o 
   0  24   0      118.52      160.90     43.88 o 
   1  24   0        4.33       -5.94     10.85 o 
   2  24   0        0.34       25.73     11.83 o 
   3  24   0        0.29       13.27     10.82 o 
   1  25   0        7.89        9.88      9.91 o 
   2  25   0       44.63       45.41     12.81 o 
   3  25   0        0.18        3.84     13.71 o 
   0  26   0        4.44       22.12     19.82 o 
   1  26   0        0.99       16.14      9.98 o 
  -9   1   1        4.62        7.74     12.07 o 
  -8   1   1       56.86       63.63      4.52 o 
  -7   1   1       80.32       90.42      4.07 o 
  -6   1   1       15.64        9.14      6.00 o 
  -5   1   1       33.90       34.02      5.38 o 
  -4   1   1      316.59      314.79     11.29 o 
  -3   1   1       23.17       18.07      4.07 o 
  -2   1   1     3694.06     3801.04     43.86 o 
  -1   1   1       11.22       11.36      2.21 o 
   1   1   1     7850.94     7372.00    345.66 o 
   2   1   1       21.86       38.60      8.42 o 
   3   1   1      432.43      412.73     17.38 o 
   4   1   1      504.83      555.07      9.72 o 
   5   1   1       77.01       89.64      8.45 o 
   6   1   1        7.51        7.97      5.81 o 
   7   1   1       74.34       74.01      4.65 o 
   8   1   1       15.08       11.28      8.81 o 
  -9   2   1       67.70       52.92      8.96 o 
  -8   2   1        8.17        8.54      5.55 o 
  -7   2   1      322.42      349.12      7.82 o 
  -6   2   1        0.11        2.96      5.37 o 
  -5   2   1        5.05        5.49      4.56 o 
  -4   2   1      206.82      199.92      7.31 o 
  -3   2   1      317.87      282.70      6.14 o 
  -2   2   1    19046.40    19360.60    331.52 o 
  -1   2   1     5238.35     5231.76     58.25 o 
   0   2   1     1625.78     1511.26     22.76 o 
   1   2   1     8639.97     8535.79    128.82 o 
   2   2   1      818.82      737.55     17.18 o 
   3   2   1      336.44      355.41     17.16 o 
   4   2   1      231.16      192.65     12.34 o 
   5   2   1       11.47        9.11     11.20 o 
   6   2   1        3.69        8.26      6.08 o 
   7   2   1       89.98      103.27      6.22 o 
   8   2   1       59.19       60.14     10.92 o 
  -9   3   1       33.22       33.45     11.18 o 
  -8   3   1        0.30       -3.22      5.09 o 
  -7   3   1       40.23       43.20      7.35 o 
  -6   3   1        0.10        1.23      5.91 o 
  -5   3   1      492.73      563.46     12.78 o 
  -4   3   1      415.24      385.39     10.33 o 
  -3   3   1      251.46      246.30      5.83 o 
  -2   3   1    33508.85    32211.14    755.85 o 
  -1   3   1      444.73      386.35      7.99 o 
   0   3   1      896.71      800.17     11.66 o 
   1   3   1       38.01       51.45     10.27 o 
   2   3   1      167.58      160.73      9.82 o 
   3   3   1     3723.27     3712.97     61.49 o 
   4   3   1      140.97      143.90     37.71 o 
   5   3   1       66.58       60.08     20.11 o 
   6   3   1        4.43       -0.29      8.13 o 
   7   3   1      103.37      109.59      7.68 o 
   8   3   1       51.05       36.00      9.82 o 
  -9   4   1       67.26       33.35     11.15 o 
  -8   4   1        0.64       -0.56      5.61 o 
  -7   4   1      101.23      108.61     10.97 o 
  -6   4   1        2.06        5.25      9.01 o 
  -5   4   1      304.44      300.86     16.35 o 
  -4   4   1      515.06      563.08     11.46 o 
  -3   4   1       24.44       29.18      3.28 o 
  -2   4   1    15333.91    15539.15    255.48 o 
  -1   4   1     6368.88     6271.10    110.01 o 
   0   4   1     2900.35     2920.70     44.54 o 
   1   4   1     1986.72     1963.17     34.23 o 
   2   4   1       84.33       51.55      4.03 o 
   3   4   1       12.10        3.67      7.84 o 
   4   4   1        0.61        5.86     11.72 o 
   5   4   1      237.71      254.48     24.43 o 
   6   4   1       25.85       37.67     17.91 o 
   7   4   1       75.52       87.69      8.34 o 
   8   4   1        0.99        3.67      7.15 o 
  -9   5   1        7.41       12.30      8.31 o 
  -8   5   1      117.81      132.69     11.53 o 
  -7   5   1        3.44        2.78      6.37 o 
  -6   5   1        3.24        9.47     13.94 o 
  -5   5   1      237.23      249.31     21.84 o 
  -4   5   1      821.34      888.67     13.94 o 
  -3   5   1       55.52       73.44      4.27 o 
  -2   5   1       74.78       58.51      6.36 o 
  -1   5   1      577.13      494.87     17.68 o 
   0   5   1     4611.12     4526.41     73.11 o 
   1   5   1     3443.61     3351.99     53.49 o 
   2   5   1      264.65      298.16     14.85 o 
   3   5   1      735.03      643.15     18.49 o 
   4   5   1       16.06       20.15     12.40 o 
   5   5   1      306.46      300.81     21.50 o 
   6   5   1      239.17      241.88     13.59 o 
   7   5   1        2.85        1.65      9.25 o 
   8   5   1       36.23       29.56     11.75 o 
  -9   6   1       34.18       37.49      9.50 o 
  -8   6   1        0.62       -4.34      4.34 o 
  -7   6   1       64.06       67.80     10.50 o 
  -6   6   1       84.12       81.20     17.08 o 
  -5   6   1       63.98       41.22      6.49 o 
  -4   6   1      143.01      146.40      6.88 o 
  -3   6   1      160.16      194.56      7.29 o 
  -2   6   1       22.21       28.19      5.60 o 
  -1   6   1      142.10      132.99      9.83 o 
   0   6   1     2127.20     2182.76     42.32 o 
   1   6   1        0.26       -7.27      8.94 o 
   2   6   1      337.79      325.59      9.79 o 
   3   6   1      166.02      154.87     10.96 o 
   4   6   1        4.28       10.78     10.16 o 
   5   6   1        0.60       -0.48     11.07 o 
   6   6   1       14.07       26.03     14.88 o 
   7   6   1       38.30       31.80     11.28 o 
   8   6   1        3.16        2.10      5.98 o 
  -9   7   1        3.10        6.22      7.42 o 
  -8   7   1      103.09       98.80     22.53 o 
  -7   7   1       39.48       25.63      9.31 o 
  -6   7   1       58.93       52.56     23.40 o 
  -5   7   1      338.42      361.98      9.72 o 
  -4   7   1      607.02      533.73     10.80 o 
  -3   7   1     1945.19     1956.15     25.74 o 
  -2   7   1      380.74      447.61     12.19 o 
  -1   7   1       26.09       19.82      5.55 o 
   0   7   1      570.53      506.13     12.90 o 
   1   7   1      442.99      374.82     12.49 o 
   2   7   1      545.76      530.32     13.67 o 
   3   7   1      215.34      272.15     10.74 o 
   4   7   1        0.02       -8.96      9.38 o 
   5   7   1        5.53       12.06     15.47 o 
   6   7   1       45.06       58.11     15.84 o 
   7   7   1        4.53       15.71     18.79 o 
   8   7   1       13.57       17.50     13.60 o 
  -9   8   1        6.65       -1.18      7.96 o 
  -8   8   1       25.31       17.14      9.06 o 
  -7   8   1      174.52      176.46     17.09 o 
  -6   8   1      637.37      694.85     30.50 o 
  -5   8   1        2.77        4.04      5.18 o 
  -4   8   1      805.04      827.09     14.93 o 
  -3   8   1       86.43      146.80     11.80 o 
  -2   8   1      283.34      200.11     14.80 o 
  -1   8   1       34.99       18.78      6.12 o 
   0   8   1      129.12       99.76      7.32 o 
   1   8   1      761.53      727.42     14.61 o 
   2   8   1     4325.60     4075.41     64.72 o 
   3   8   1       84.05       87.66     13.09 o 
   4   8   1      765.92      776.22     27.45 o 
   5   8   1       28.62       39.85     14.79 o 
   6   8   1       17.71       16.50     14.23 o 
   7   8   1       19.77       35.97     12.36 o 
   8   8   1       61.44       72.23     27.32 o 
  -9   9   1        6.62        1.21     14.76 o 
  -8   9   1        0.17       14.83     12.38 o 
  -7   9   1       56.16       75.76     14.77 o 
  -6   9   1       46.43       36.93     13.67 o 
  -5   9   1      271.02      292.88     10.27 o 
  -4   9   1       96.34      108.18      8.66 o 
  -3   9   1       59.72       83.60      9.87 o 
  -2   9   1        5.28        7.22      6.55 o 
  -1   9   1      543.01      640.78     15.61 o 
   0   9   1      400.80      418.82     14.17 o 
   1   9   1      185.54      167.65      9.88 o 
   2   9   1      176.48      219.89     13.78 o 
   3   9   1      682.27      697.34     17.15 o 
   4   9   1        2.93       -1.50      9.03 o 
   5   9   1      221.81      252.22     15.30 o 
   6   9   1        0.43       -8.28      8.28 o 
   7   9   1        1.62       13.80     11.56 o 
   8   9   1       60.89       65.29     13.67 o 
  -8  10   1        6.66       -5.56     23.05 o 
  -7  10   1       35.61       21.50     13.96 o 
  -6  10   1       33.42       40.35      3.86 o 
  -5  10   1      168.70      171.70     10.09 o 
  -4  10   1      566.44      531.24     15.12 o 
  -3  10   1       30.64       33.36      9.86 o 
  -2  10   1     1854.07     1773.75     31.34 o 
  -1  10   1       26.06        4.20      7.92 o 
   0  10   1     1264.95     1309.53     26.67 o 
   1  10   1       72.66       60.28      9.79 o 
   2  10   1      365.08      336.94     12.73 o 
   3  10   1      716.66      717.45     26.95 o 
   4  10   1     1467.22     1449.14     21.20 o 
   5  10   1       76.51       58.65     13.08 o 
   6  10   1       44.00       46.09     10.54 o 
   7  10   1        0.34       -0.98     16.38 o 
   8  10   1       59.48       65.16     14.26 o 
  -8  11   1      112.20      103.28     15.94 o 
  -7  11   1        0.73      -12.34     19.18 o 
  -6  11   1       24.70       20.30      9.56 o 
  -5  11   1      744.31      814.92     18.11 o 
  -4  11   1      165.93      159.61      9.23 o 
  -3  11   1     1024.79      951.64     28.85 o 
  -2  11   1      339.01      291.63     12.21 o 
  -1  11   1       12.10        2.58      8.07 o 
   0  11   1     1024.96      945.37     23.26 o 
   1  11   1     1330.24     1199.23     21.57 o 
   2  11   1      110.10      169.32     13.63 o 
   3  11   1     1374.52     1364.13     33.81 o 
   4  11   1      450.70      494.95     21.35 o 
   5  11   1      822.85      815.03     27.84 o 
   6  11   1       10.40       15.19     10.72 o 
   7  11   1       11.05       17.81     24.06 o 
   8  11   1        9.49       14.83     16.66 o 
  -8  12   1        9.17       22.41     11.65 o 
  -7  12   1       10.14        0.93     10.72 o 
  -6  12   1        3.57        3.54      4.13 o 
  -5  12   1       61.73       53.01      6.93 o 
  -4  12   1       17.52       13.22     10.16 o 
  -3  12   1        2.25       12.35      8.63 o 
  -2  12   1       87.15      113.38     10.61 o 
  -1  12   1       32.11       38.61      9.23 o 
   0  12   1      123.48      147.17     11.22 o 
   1  12   1      601.11      652.52     20.18 o 
   2  12   1        4.73        5.00      8.96 o 
   3  12   1       25.01       25.96     11.15 o 
   4  12   1        0.92        8.39     14.46 o 
   5  12   1      124.56      103.55     13.62 o 
   6  12   1       41.79       22.69      9.17 o 
   7  12   1        3.60        7.32     22.37 o 
  -8  13   1        7.60       18.59     26.18 o 
  -7  13   1       20.22       18.80      9.21 o 
  -6  13   1       37.12       29.24      5.38 o 
  -5  13   1       94.92      103.21      7.27 o 
  -4  13   1       32.08       23.18     10.82 o 
  -3  13   1       77.33       74.45     10.32 o 
  -2  13   1     2708.07     2687.43     47.51 o 
  -1  13   1      992.35     1136.62     31.78 o 
   0  13   1      500.19      438.81     16.20 o 
   1  13   1      375.02      376.46     15.98 o 
   2  13   1       20.40       28.95     10.50 o 
   3  13   1     2805.39     2725.17     54.24 o 
   4  13   1       41.52       52.28     12.21 o 
   5  13   1      258.00      240.75     37.68 o 
   6  13   1       20.60       31.08     17.48 o 
   7  13   1        0.62       -8.92      8.92 o 
  -8  14   1        0.52       12.06     21.94 o 
  -7  14   1       14.74       38.74      9.03 o 
  -6  14   1       37.81       33.71      7.47 o 
  -5  14   1       83.33       81.57      9.41 o 
  -4  14   1       46.34       51.54     11.33 o 
  -3  14   1      462.99      406.22     23.59 o 
  -2  14   1      112.04       90.79     12.62 o 
  -1  14   1     1655.51     1675.48     35.95 o 
   0  14   1        1.86       -9.72      9.72 o 
   1  14   1       27.17       37.93     13.62 o 
   2  14   1      151.73      138.36     14.30 o 
   3  14   1      218.14      259.46     22.29 o 
   4  14   1      427.44      405.15     17.26 o 
   5  14   1       12.34        0.59      4.73 o 
   6  14   1       11.19       15.86     11.25 o 
   7  14   1       21.97       21.57     17.86 o 
  -7  15   1        0.01        3.03      9.25 o 
  -6  15   1        0.88       -1.94      4.63 o 
  -5  15   1        5.44       11.92      6.16 o 
  -4  15   1       69.45       62.40     11.00 o 
  -3  15   1      154.40      182.06     23.61 o 
  -2  15   1        0.20       -0.45      9.21 o 
  -1  15   1       15.31       21.93     10.58 o 
   0  15   1        0.46       -6.69     10.54 o 
   1  15   1        0.10       -6.42     10.16 o 
   2  15   1       27.33       33.43     14.16 o 
   3  15   1        0.53        7.90     10.08 o 
   4  15   1       35.02       41.26      8.62 o 
   5  15   1        6.72        4.83      7.02 o 
   6  15   1       16.93        0.16     16.50 o 
   7  15   1        3.92        9.20      9.79 o 
  -7  16   1       25.07       24.12     15.47 o 
  -6  16   1       77.92       88.97     11.71 o 
  -5  16   1       39.76       38.12      6.90 o 
  -4  16   1        2.25        0.49      9.59 o 
  -3  16   1      251.92      263.64     19.66 o 
  -2  16   1       28.01       30.95     12.03 o 
  -1  16   1        0.16       -9.61     11.61 o 
   0  16   1      318.16      346.06     20.10 o 
   1  16   1      236.58      249.91     18.69 o 
   2  16   1      190.50      233.49     22.35 o 
   3  16   1        0.61       -7.11      9.36 o 
   4  16   1        0.29        6.21     14.15 o 
   5  16   1       15.21       30.34     14.18 o 
   6  16   1        4.89        5.91     12.71 o 
   7  16   1       19.56       19.58     15.47 o 
  -7  17   1       20.25       22.76     13.66 o 
  -6  17   1        0.14        0.79      5.53 o 
  -5  17   1        6.88        4.44      9.18 o 
  -4  17   1       22.84       25.67     12.07 o 
  -3  17   1      148.02      149.78     11.71 o 
  -2  17   1      930.78      961.60     26.96 o 
  -1  17   1       85.16       96.73     19.83 o 
   0  17   1      471.31      510.14     49.41 o 
   1  17   1      271.25      287.72     18.67 o 
   2  17   1      153.32      135.08     17.26 o 
   3  17   1      671.66      659.73     19.91 o 
   4  17   1       53.91       49.25     11.97 o 
   5  17   1       24.63       22.92      5.23 o 
   6  17   1       29.34       36.46     17.38 o 
  -7  18   1       56.00       60.02     20.40 o 
  -6  18   1        1.10        4.50     12.99 o 
  -5  18   1       18.84       26.92      6.05 o 
  -4  18   1       22.28       25.49     10.09 o 
  -3  18   1        0.06        1.03      8.52 o 
  -2  18   1       99.61      100.59     10.66 o 
  -1  18   1       42.50       67.06     13.84 o 
   0  18   1      226.81      220.51     21.51 o 
   1  18   1       88.58       86.37     12.59 o 
   2  18   1       38.83       37.93     13.54 o 
   3  18   1        2.95       -3.31     11.03 o 
   4  18   1        0.93        5.74     14.52 o 
   5  18   1        1.38       -1.86      7.46 o 
   6  18   1        2.64        2.00     12.62 o 
  -6  19   1       26.36       42.74     19.94 o 
  -5  19   1      142.45      178.21     15.96 o 
  -4  19   1        2.25        9.46     10.14 o 
  -3  19   1       25.56       12.13      8.04 o 
  -2  19   1      107.11       90.76     12.87 o 
  -1  19   1      285.73      271.03     12.97 o 
   0  19   1      512.25      541.37     19.19 o 
   1  19   1      160.10      174.43     14.10 o 
   2  19   1        4.71        4.32     11.98 o 
   3  19   1      276.36      286.83     14.79 o 
   4  19   1        0.20        5.50      8.76 o 
   5  19   1       44.20       38.74     12.22 o 
   6  19   1       46.08       45.63     14.27 o 
  -6  20   1       65.19       58.24     10.73 o 
  -5  20   1        6.25        7.24      8.16 o 
  -4  20   1       45.39       44.14      9.18 o 
  -3  20   1       56.65       40.11     10.02 o 
  -2  20   1       22.92       13.67      8.76 o 
  -1  20   1       15.27       41.36      9.66 o 
   0  20   1       71.82       84.13     12.27 o 
   1  20   1       25.62       24.00      8.79 o 
   2  20   1      164.97      191.06     17.58 o 
   3  20   1       79.86       54.13     13.21 o 
   4  20   1        3.03       -6.64     11.23 o 
   5  20   1       52.01       44.68     10.91 o 
  -5  21   1       16.05       26.88      8.93 o 
  -4  21   1        9.70       14.01     10.15 o 
  -3  21   1        7.58       -6.47      7.73 o 
  -2  21   1       39.70       32.17     11.71 o 
  -1  21   1       86.86       72.64     13.17 o 
   0  21   1        0.76       14.59     11.15 o 
   1  21   1       52.91       68.08     13.18 o 
   2  21   1       27.10       15.31     10.82 o 
   3  21   1       37.46       28.22     11.71 o 
   4  21   1       18.58        5.14      8.84 o 
   5  21   1       36.21       29.77     17.78 o 
  -5  22   1       26.93       22.46     10.32 o 
  -4  22   1       29.37        2.14      8.20 o 
  -3  22   1       34.37       14.11      9.31 o 
  -2  22   1        0.28        1.84      9.69 o 
  -1  22   1        0.06       -1.16      9.43 o 
   0  22   1      138.39      137.06     12.08 o 
   1  22   1       10.10       12.81     10.84 o 
   2  22   1       35.27       37.20      9.96 o 
   3  22   1       64.80       47.91     11.97 o 
   4  22   1      124.87      160.34     25.21 o 
  -4  23   1        0.26        2.43     16.70 o 
  -3  23   1        7.29       12.58     18.02 o 
  -2  23   1        0.07       -8.66      8.66 o 
  -1  23   1      155.04      176.91     31.43 o 
   0  23   1       11.25       11.57     11.42 o 
   1  23   1       50.98       38.05     10.42 o 
   2  23   1       13.82        7.21      8.81 o 
   3  23   1       13.89       -6.40     10.21 o 
   4  23   1        4.81        7.58      9.24 o 
  -4  24   1        7.39       37.91     14.30 o 
  -3  24   1        2.51        7.77     10.97 o 
  -2  24   1       11.80       13.11      9.53 o 
  -1  24   1       37.40       26.40      9.34 o 
   0  24   1        0.96       -5.09     12.28 o 
   1  24   1        1.57        4.84      9.63 o 
   2  24   1        0.05        3.15      8.98 o 
   3  24   1       43.74       38.78     17.83 o 
  -3  25   1      142.13      157.06     22.01 o 
  -2  25   1       27.04       52.02     23.77 o 
  -1  25   1        3.26        3.11      9.69 o 
   0  25   1        1.08       12.42     10.38 o 
   1  25   1        0.00        7.43     11.22 o 
   2  25   1       15.32        9.42     11.05 o 
  -2  26   1       10.28       17.79     25.48 o 
  -1  26   1        6.93       12.17      9.84 o 
   0  26   1        0.04       17.68      9.95 o 
   1  26   1       20.43        8.06      9.62 o 
  -9   0   2        4.64        2.54     14.15 o 
  -8   0   2       14.78       22.09      7.11 o 
  -7   0   2        3.75       -0.68      8.97 o 
  -6   0   2       58.86       79.85      9.35 o 
  -5   0   2      115.46      119.51      6.56 o 
  -4   0   2     2501.24     2273.75     62.17 o 
  -3   0   2       75.28       86.45      8.74 o 
  -2   0   2      211.40      175.75      9.71 o 
  -1   0   2     1026.98     1006.08     15.85 o 
   0   0   2     1474.63     1496.24     23.60 o 
   1   0   2    16863.91    16048.62    349.79 o 
   2   0   2       63.89       31.34     10.51 o 
   3   0   2      255.46      184.60     17.19 o 
   5   0   2      287.52      300.46     29.92 o 
   6   0   2     1297.95     1190.28     58.44 o 
   7   0   2      420.92      457.55     27.13 o 
   8   0   2      186.32      189.30     21.12 o 
  -9   1   2        4.73       -0.73      5.48 o 
  -8   1   2       39.81       26.85      5.30 o 
  -7   1   2       10.05        5.91      4.60 o 
  -6   1   2      202.18      212.62      8.63 o 
  -5   1   2      248.62      257.54      7.78 o 
  -4   1   2        0.68       -0.32      4.15 o 
  -3   1   2       29.96       19.55      3.03 o 
  -2   1   2       33.33       30.91      4.33 o 
  -1   1   2     6592.96     6256.04    179.89 o 
   0   1   2     4645.15     4738.18     55.91 o 
   1   1   2      521.07      457.26     14.33 o 
   2   1   2      801.51      683.57     10.67 o 
   3   1   2      142.77      157.18      9.45 o 
   4   1   2       11.03        7.94      7.78 o 
   5   1   2       81.89       68.05     15.01 o 
   6   1   2       45.58       42.55      4.55 o 
   7   1   2        8.67       11.03      9.52 o 
   8   1   2        7.52        0.87     10.00 o 
  -9   2   2        9.03        2.08      4.61 o 
  -8   2   2        1.13        0.43      4.10 o 
  -7   2   2       90.31       91.21      7.39 o 
  -6   2   2       15.34       13.27      7.45 o 
  -5   2   2        2.65        0.95      4.58 o 
  -4   2   2      451.19      470.16      7.97 o 
  -3   2   2       91.56       91.98      4.38 o 
  -2   2   2     8615.28     8730.63    117.41 o 
  -1   2   2       43.77       79.03     11.13 o 
   0   2   2     2746.99     2715.75     47.19 o 
   1   2   2       87.11      104.66      7.14 o 
   2   2   2      126.41      109.90      4.00 o 
   3   2   2      439.45      492.38     42.97 o 
   4   2   2     1291.96     1312.55     29.34 o 
   5   2   2       14.16       14.13     16.12 o 
   6   2   2      162.49      165.79     13.68 o 
   7   2   2       23.43       11.09      8.73 o 
   8   2   2       49.21       40.53     13.63 o 
  -9   3   2        0.23        6.77      3.97 o 
  -8   3   2      190.23      206.33      9.91 o 
  -7   3   2        0.45       -1.27      4.50 o 
  -6   3   2      516.56      566.56     11.15 o 
  -5   3   2       28.18       24.72      8.77 o 
  -4   3   2      173.85      180.40      6.69 o 
  -3   3   2      642.96      595.94     10.05 o 
  -2   3   2    23236.34    22612.95    401.83 o 
  -1   3   2    12506.04    12019.23    198.92 o 
   0   3   2     3584.56     3676.06     54.68 o 
   1   3   2     1925.34     1867.33     52.52 o 
   2   3   2       58.89      116.86      8.87 o 
   3   3   2      844.59      823.11     20.91 o 
   4   3   2       91.95       67.81     18.42 o 
   5   3   2      138.21      148.04     14.57 o 
   6   3   2        3.00       -3.70      9.60 o 
   7   3   2      108.73      104.85      7.01 o 
   8   3   2       14.53       13.76      9.57 o 
  -9   4   2       43.75       62.97     12.02 o 
  -8   4   2       32.93       39.53      6.57 o 
  -7   4   2        0.01       -3.89      5.95 o 
  -6   4   2       15.16       16.84      8.87 o 
  -5   4   2       48.36       39.94      5.28 o 
  -4   4   2        1.87        8.57      4.18 o 
  -3   4   2      103.01       89.02      4.60 o 
  -2   4   2     4702.56     4907.90     60.23 o 
  -1   4   2     1043.24     1001.20     19.79 o 
   0   4   2     1645.52     1504.31     21.69 o 
   1   4   2     4441.53     4532.44     55.55 o 
   2   4   2      182.55      229.33      5.48 o 
   3   4   2      229.37      162.57     11.99 o 
   4   4   2      150.91      188.79     13.85 o 
   5   4   2        2.81       -6.34     20.11 o 
   6   4   2       49.23       45.20     10.02 o 
   7   4   2      104.61      166.44     46.00 o 
   8   4   2        6.39        7.82      9.19 o 
  -9   5   2       99.53       90.44     12.49 o 
  -8   5   2      205.06      203.37      9.87 o 
  -7   5   2       34.87       13.10      5.82 o 
  -6   5   2        5.59        7.51     10.14 o 
  -5   5   2      115.06      116.77      7.64 o 
  -4   5   2     1996.01     1995.32     26.63 o 
  -3   5   2        5.64        9.26      4.29 o 
  -2   5   2     4265.01     4339.26     55.23 o 
  -1   5   2      587.60      569.91     20.02 o 
   0   5   2     1498.06     1373.78     22.99 o 
   1   5   2      342.54      328.06      9.90 o 
   2   5   2      447.57      524.48     11.29 o 
   3   5   2      818.50      889.98     20.20 o 
   4   5   2       95.66       96.39     17.26 o 
   5   5   2      448.92      425.88     21.95 o 
   6   5   2       54.26       29.56     16.45 o 
   7   5   2      164.82      147.92     17.49 o 
   8   5   2        1.85       -2.94     13.87 o 
  -9   6   2       11.85       13.33      6.75 o 
  -8   6   2       15.67       22.51      6.12 o 
  -7   6   2      703.97      765.13     17.32 o 
  -6   6   2       90.29       97.01      9.84 o 
  -5   6   2      220.77      232.06      8.51 o 
  -4   6   2     1307.04     1405.46     21.80 o 
  -3   6   2        1.05        6.63      4.96 o 
  -2   6   2     4949.68     5020.55     70.62 o 
  -1   6   2      403.33      410.01     14.25 o 
   0   6   2      205.51      208.03     13.22 o 
   1   6   2     1059.58      861.22     13.88 o 
   2   6   2      298.04      372.15      9.69 o 
   3   6   2      620.23      608.12     17.80 o 
   4   6   2      964.06      978.62     30.30 o 
   5   6   2        0.25        3.86     12.81 o 
   6   6   2      274.24      294.21     28.84 o 
   7   6   2       15.05        8.93     10.61 o 
   8   6   2       14.35       23.12     12.86 o 
  -9   7   2       23.60       14.97      8.05 o 
  -8   7   2        0.48       -2.79      5.30 o 
  -7   7   2      200.15      227.21     17.06 o 
  -6   7   2       78.78      111.59     25.78 o 
  -5   7   2      435.95      446.70     16.03 o 
  -4   7   2     1284.11     1283.14     19.26 o 
  -3   7   2     1458.14     1507.61     20.76 o 
  -2   7   2     1504.60     1467.72     23.91 o 
  -1   7   2      261.64      217.25     11.44 o 
   0   7   2      106.34      125.39      8.21 o 
   1   7   2      736.37      771.79     14.62 o 
   2   7   2      482.39      465.29     10.95 o 
   3   7   2      117.08      152.23     14.31 o 
   4   7   2      156.24      152.81     21.26 o 
   5   7   2        6.75       -3.05     10.76 o 
   6   7   2      154.98      146.55     17.15 o 
   7   7   2       15.72        0.24      9.85 o 
   8   7   2        0.25        1.45     14.05 o 
  -9   8   2        4.70       13.60      6.88 o 
  -8   8   2       14.67       25.52     10.54 o 
  -7   8   2      194.72      169.48      9.34 o 
  -6   8   2       94.60       87.84     18.30 o 
  -5   8   2      718.24      684.09     17.74 o 
  -4   8   2        1.39       -4.13      6.09 o 
  -3   8   2       98.11      157.99      8.29 o 
  -2   8   2     1439.16     1525.08     26.15 o 
  -1   8   2      903.45      818.44     14.84 o 
   0   8   2        7.99        5.45      4.69 o 
   1   8   2      296.47      257.78     11.06 o 
   2   8   2       28.27       15.83      8.99 o 
   3   8   2      215.58      239.25      7.66 o 
   4   8   2        6.88        6.89     10.85 o 
   5   8   2      169.88      189.60     23.96 o 
   6   8   2       19.05       29.05     13.03 o 
   7   8   2       58.75      112.16     47.79 o 
   8   8   2       29.91       25.11     21.38 o 
  -9   9   2        4.43       29.66      7.63 o 
  -8   9   2       19.39       20.29      8.23 o 
  -7   9   2       47.63       57.03     10.49 o 
  -6   9   2      181.07      224.34     10.25 o 
  -5   9   2      298.18      319.13     11.86 o 
  -4   9   2      244.07      249.88     12.54 o 
  -3   9   2      168.53      141.63      8.25 o 
  -2   9   2     1396.48     1329.23     23.19 o 
  -1   9   2     1479.80     1456.02     26.86 o 
   0   9   2      550.44      492.88     20.98 o 
   1   9   2       61.58       67.56      7.88 o 
   2   9   2     1814.25     1768.75     28.13 o 
   3   9   2       44.14       43.74     11.62 o 
   4   9   2       99.10       94.47     19.12 o 
   5   9   2      328.21      308.33     17.87 o 
   6   9   2       23.09       31.74     17.39 o 
   7   9   2      115.22      122.46     12.98 o 
  -9  10   2        1.31       17.27      9.99 o 
  -8  10   2       19.18        3.57      8.55 o 
  -7  10   2       76.99       85.00     12.33 o 
  -6  10   2       29.60       22.96      5.11 o 
  -5  10   2      102.41      122.93      8.97 o 
  -4  10   2       68.76       90.11      9.10 o 
  -3  10   2       36.96       21.66      8.59 o 
  -2  10   2       68.11       62.83     10.61 o 
  -1  10   2     1262.45     1261.41     21.28 o 
   0  10   2       69.73       53.53      7.36 o 
   1  10   2      758.46      835.58     28.63 o 
   2  10   2      124.65      146.49     12.77 o 
   3  10   2       11.14       25.14      9.43 o 
   4  10   2      128.12      128.07     20.11 o 
   5  10   2       26.77       16.59     11.07 o 
   6  10   2       84.06      117.41     27.44 o 
   7  10   2       14.75        6.36     12.85 o 
  -8  11   2        7.37        8.71     12.34 o 
  -7  11   2       46.39       30.28      5.61 o 
  -6  11   2        2.77        3.92      5.71 o 
  -5  11   2        2.52        5.86      5.83 o 
  -4  11   2      495.67      504.14     14.87 o 
  -3  11   2      111.85      102.52     10.21 o 
  -2  11   2      169.71      182.12     10.03 o 
  -1  11   2        9.99       15.77      6.16 o 
   0  11   2        1.62        4.41      6.82 o 
   1  11   2        1.34       -5.12      7.65 o 
   2  11   2      216.80      220.09     18.18 o 
   3  11   2       14.84       16.96     10.54 o 
   4  11   2        6.88        8.62     12.55 o 
   5  11   2       55.81       58.21     11.62 o 
   6  11   2       18.06       12.73     11.21 o 
   7  11   2       67.82       72.33     15.58 o 
  -8  12   2        9.77        9.42     12.13 o 
  -7  12   2       97.52       88.82      6.57 o 
  -6  12   2        1.56        6.64      6.61 o 
  -5  12   2      143.94      160.65      9.50 o 
  -4  12   2       71.40       49.95     10.88 o 
  -3  12   2      231.94      213.70     12.52 o 
  -2  12   2        6.14        5.99      8.66 o 
  -1  12   2        0.13        3.23      9.05 o 
   0  12   2      545.91      561.62     17.39 o 
   1  12   2      961.94      953.67     22.28 o 
   2  12   2       49.68       45.45     11.12 o 
   3  12   2        0.35       14.60     18.79 o 
   4  12   2      155.64      166.82      4.84 o 
   5  12   2        0.16        1.10     10.06 o 
   6  12   2       52.32       52.39     15.01 o 
   7  12   2        6.78       23.70     17.33 o 
  -8  13   2        0.20       -7.90      9.98 o 
  -7  13   2       11.02        3.24      5.63 o 
  -6  13   2      140.74      155.28      5.93 o 
  -5  13   2        8.43        6.54      6.75 o 
  -4  13   2      414.75      430.86     21.39 o 
  -3  13   2      444.84      432.71     24.98 o 
  -2  13   2      159.35      158.50     11.61 o 
  -1  13   2        1.29        7.56     12.13 o 
   0  13   2       88.23      115.99     10.78 o 
   1  13   2       76.85       97.89     12.06 o 
   2  13   2     2062.40     2066.02     47.33 o 
   3  13   2      269.04      271.16     17.42 o 
   4  13   2        0.02        2.01      4.73 o 
   5  13   2        5.51        6.75     12.59 o 
   6  13   2        1.52        4.36      8.93 o 
   7  13   2       34.71       11.98     28.41 o 
  -8  14   2        9.33       11.98     24.36 o 
  -7  14   2        1.80        6.09      6.69 o 
  -6  14   2        0.43        2.20      5.84 o 
  -5  14   2       24.33       31.02      7.32 o 
  -4  14   2      202.07      185.53     12.94 o 
  -3  14   2       73.03       77.36      9.95 o 
  -2  14   2      143.85      180.94     17.15 o 
  -1  14   2      273.59      310.31     20.06 o 
   0  14   2        2.95       -5.19     10.94 o 
   1  14   2      448.79      481.75     25.18 o 
   2  14   2      147.81      118.54     17.17 o 
   3  14   2      143.36      146.01     13.35 o 
   4  14   2        8.40       23.62      9.45 o 
   5  14   2        4.95        1.21     10.22 o 
   6  14   2       24.90       29.07     10.12 o 
   7  14   2        7.72       20.24     17.73 o 
  -8  15   2       31.82       21.39     13.00 o 
  -7  15   2      103.12      142.23     17.22 o 
  -6  15   2       46.87       45.12      8.47 o 
  -5  15   2       28.73       18.66      6.52 o 
  -4  15   2      626.48      597.43     22.54 o 
  -3  15   2       66.10       78.62     11.89 o 
  -2  15   2      364.46      350.41     17.78 o 
  -1  15   2      390.90      384.29     20.10 o 
   0  15   2      329.94      350.82     16.66 o 
   1  15   2      668.96      638.24     26.73 o 
   2  15   2      888.44      909.23     29.06 o 
   3  15   2      209.45      183.90     16.94 o 
   4  15   2      147.79      126.54     14.97 o 
   5  15   2       14.22       14.33      9.73 o 
   6  15   2       15.05        4.14     13.87 o 
  -7  16   2        5.46       18.45      9.93 o 
  -6  16   2        9.66       15.27      8.02 o 
  -5  16   2       10.29       11.55      7.11 o 
  -4  16   2       78.83       89.13     16.73 o 
  -3  16   2       10.00       11.88      9.59 o 
  -2  16   2       36.49       43.17     10.10 o 
  -1  16   2       30.79       32.34     12.03 o 
   0  16   2      125.76      167.38     14.16 o 
   1  16   2      496.22      501.99     31.49 o 
   2  16   2        6.96        7.17      9.47 o 
   3  16   2       57.56       44.36     13.89 o 
   4  16   2       16.01       14.82      8.24 o 
   5  16   2        0.01        5.85     17.77 o 
   6  16   2       39.56       54.58     14.73 o 
  -7  17   2       68.38      110.63     11.53 o 
  -6  17   2        0.56        9.11      5.70 o 
  -5  17   2        4.55        8.20      6.13 o 
  -4  17   2      158.77      139.48     10.27 o 
  -3  17   2      421.62      403.09     21.11 o 
  -2  17   2       38.28       25.06      8.91 o 
  -1  17   2      109.32      110.87     14.10 o 
   0  17   2        2.15       -1.09     11.93 o 
   1  17   2      324.49      302.16     21.98 o 
   2  17   2        3.09       -5.81      9.18 o 
   3  17   2       34.52       30.87     11.05 o 
   4  17   2       94.59       81.08     14.18 o 
   5  17   2        2.23       -3.69     11.07 o 
   6  17   2        2.47       -3.74     19.75 o 
  -7  18   2       11.41        8.16     11.29 o 
  -6  18   2        0.24       -1.03      5.94 o 
  -5  18   2       97.56      112.43     11.15 o 
  -4  18   2       35.34       33.29      9.29 o 
  -3  18   2       18.12        3.06      7.45 o 
  -2  18   2      246.73      264.74     15.31 o 
  -1  18   2      236.76      227.27     14.86 o 
   0  18   2      121.46      146.79     12.81 o 
   1  18   2       88.01       89.01     14.50 o 
   2  18   2       72.27       69.99     10.38 o 
   3  18   2       18.52        8.00      8.21 o 
   4  18   2       46.53       42.02     10.89 o 
   5  18   2        0.11       10.60     18.30 o 
   6  18   2       24.95       57.79     46.00 o 
  -6  19   2       10.14       -3.10      7.45 o 
  -5  19   2       36.05       30.58      9.04 o 
  -4  19   2       10.30        4.16      7.23 o 
  -3  19   2       13.16       25.62     11.43 o 
  -2  19   2       28.02       28.37      9.59 o 
  -1  19   2      645.97      669.88     19.95 o 
   0  19   2       25.90       21.43      8.01 o 
   1  19   2      181.94      166.05     19.17 o 
   2  19   2       23.89       28.06     10.32 o 
   3  19   2      163.58      184.28     16.28 o 
   4  19   2       46.82       26.18     12.11 o 
   5  19   2       27.38       18.75     10.24 o 
  -6  20   2        0.51       25.17     13.19 o 
  -5  20   2        1.41        3.52      5.40 o 
  -4  20   2        2.79       10.22      8.89 o 
  -3  20   2       46.02       28.11     11.11 o 
  -2  20   2       29.28       29.97      9.76 o 
  -1  20   2        6.02       -6.31     11.20 o 
   0  20   2        1.93        3.18      8.79 o 
   1  20   2       15.25        5.43     11.25 o 
   2  20   2      188.56      201.56     17.71 o 
   3  20   2       94.92      111.34     19.83 o 
   4  20   2        0.41        3.79     10.72 o 
   5  20   2       39.17       29.82     24.69 o 
  -6  21   2        4.32       25.17     18.44 o 
  -5  21   2       10.02       23.55      6.44 o 
  -4  21   2       15.06       20.28     21.53 o 
  -3  21   2        9.96       14.66      8.24 o 
  -2  21   2       12.43       -0.60     13.72 o 
  -1  21   2       97.37      110.01     13.71 o 
   0  21   2        5.72       15.78      8.20 o 
   1  21   2      155.73      163.99     38.11 o 
   2  21   2        6.38        1.52      9.23 o 
   3  21   2       80.57       77.36     12.32 o 
   4  21   2        0.32        9.43     16.09 o 
  -5  22   2        0.65      -11.59     11.59 o 
  -4  22   2        0.75       27.80     13.74 o 
  -3  22   2       29.06       20.28      9.50 o 
  -2  22   2      109.58      124.89     25.93 o 
  -1  22   2       29.36       29.57     10.08 o 
   0  22   2        8.15       15.76     10.35 o 
   1  22   2       36.20       32.18     10.27 o 
   2  22   2        2.71        3.88      9.34 o 
   3  22   2      108.48      117.34     12.05 o 
   4  22   2       46.89       73.14     18.52 o 
  -5  23   2        2.85        6.25     13.50 o 
  -4  23   2       13.27       23.17      9.86 o 
  -3  23   2       14.15       17.71     10.22 o 
  -2  23   2       45.93       25.46     10.67 o 
  -1  23   2       25.11       20.43      8.15 o 
   0  23   2        5.19        9.93     14.29 o 
   1  23   2        3.41       -7.56      9.49 o 
   2  23   2       15.67        8.06      8.73 o 
   3  23   2       22.18       13.40      9.14 o 
  -4  24   2       25.40       37.18      8.98 o 
  -3  24   2        5.84       15.79      9.13 o 
  -2  24   2       36.54       28.05     13.00 o 
  -1  24   2       25.55       26.32     12.81 o 
   0  24   2       33.46       46.77     12.54 o 
   1  24   2       64.42       58.64     23.93 o 
   2  24   2        1.41        8.97     11.77 o 
   3  24   2       32.34       72.99     43.47 o 
  -3  25   2       11.46       29.65     15.16 o 
  -2  25   2       38.13       15.90     14.90 o 
  -1  25   2       16.31       14.71     12.86 o 
   0  25   2       10.56        4.03      9.63 o 
   1  25   2        9.28        0.66      8.28 o 
   2  25   2       10.46       28.19     10.65 o 
  -1  26   2        0.76        0.06      8.46 o 
   0  26   2        1.04       15.67     11.47 o 
  -9   1   3       10.87       10.18      3.16 o 
  -8   1   3      120.26      139.01     10.58 o 
  -7   1   3      348.51      373.53      9.40 o 
  -6   1   3        8.28        4.57      5.95 o 
  -5   1   3      250.65      270.92      9.60 o 
  -4   1   3     1081.38     1010.78     15.76 o 
  -3   1   3     1021.34      930.02     11.08 o 
  -2   1   3     1781.87     1651.98     15.57 o 
  -1   1   3     4445.09     4526.44     47.05 o 
   0   1   3     2932.40     2791.21     29.08 o 
   1   1   3       11.43        0.70      3.46 o 
   2   1   3      650.93      689.08     12.83 o 
   3   1   3       61.45       48.45      6.68 o 
   4   1   3      760.46      689.97     18.40 o 
   5   1   3       90.38       66.37     77.54 o 
   6   1   3       18.93       17.31      2.69 o 
   8   1   3       28.95       36.08     15.09 o 
  -9   2   3       10.99       21.49      4.52 o 
  -8   2   3       51.90       60.35      7.59 o 
  -7   2   3        0.70        1.17      3.70 o 
  -6   2   3      283.78      278.42      9.77 o 
  -5   2   3      184.11      179.92      6.89 o 
  -4   2   3        6.48        3.73      3.70 o 
  -3   2   3     1621.85     1519.64     13.69 o 
  -2   2   3     1019.73      928.53     12.63 o 
  -1   2   3     3081.55     2853.50     28.75 o 
   0   2   3     1685.69     1543.15     18.67 o 
   1   2   3     3457.65     3566.69     49.51 o 
   2   2   3     5267.10     5346.10     74.34 o 
   3   2   3       52.59       44.06      4.79 o 
   4   2   3      221.77      187.63     19.00 o 
   5   2   3      551.93      542.64     32.09 o 
   6   2   3        9.26        8.91     10.54 o 
   7   2   3      156.93       -0.61     13.75 o 
   8   2   3       20.77       26.20     11.55 o 
  -9   3   3       94.55      100.14     17.39 o 
  -8   3   3        1.30        6.01      3.88 o 
  -7   3   3       32.49       40.09      7.20 o 
  -6   3   3      104.70      100.87      8.92 o 
  -5   3   3      208.88      228.89      9.04 o 
  -4   3   3     1376.04     1407.10     17.64 o 
  -3   3   3      245.95      235.12      4.90 o 
  -2   3   3       25.59       15.80      5.53 o 
  -1   3   3      377.68      347.68      7.09 o 
   0   3   3      301.39      318.72      7.74 o 
   1   3   3        0.56       -3.31      3.60 o 
   2   3   3       36.21       55.23      5.83 o 
   3   3   3       51.60       41.15      9.72 o 
   4   3   3       14.87        4.97     13.97 o 
   5   3   3       95.65       88.70     16.83 o 
   6   3   3       14.31       21.94     13.02 o 
   7   3   3        2.77       -3.04      9.35 o 
   8   3   3        0.02       -1.13     17.47 o 
  -9   4   3      197.37      218.06     12.50 o 
  -8   4   3       10.41       13.60      5.17 o 
  -7   4   3       11.38        6.36      4.88 o 
  -6   4   3      590.60      612.52     17.97 o 
  -5   4   3      848.41      927.96     12.55 o 
  -4   4   3      740.71      770.59     10.13 o 
  -3   4   3      137.41      104.79      5.49 o 
  -2   4   3       52.56       63.48      3.36 o 
  -1   4   3     1026.90      893.68     14.15 o 
   0   4   3      164.27      198.85      7.65 o 
   1   4   3      354.29      366.17      9.01 o 
   2   4   3     3070.00     3147.95     55.36 o 
   3   4   3       75.61       92.84     11.23 o 
   4   4   3      685.77      722.09     28.24 o 
   5   4   3     1250.64     1264.12     34.41 o 
   6   4   3       11.98       18.50      9.74 o 
   7   4   3        4.66        2.65     12.81 o 
  -9   5   3        3.97        8.67      7.33 o 
  -8   5   3        1.24       -6.69      6.69 o 
  -7   5   3      134.34      157.81     11.64 o 
  -6   5   3        8.33        6.78      5.32 o 
  -5   5   3      505.83      532.38     14.74 o 
  -4   5   3     2263.22     2260.34     25.38 o 
  -3   5   3     1161.06     1219.49     14.06 o 
  -2   5   3     1855.98     1788.28     17.34 o 
  -1   5   3        7.32       10.11      2.94 o 
   0   5   3       54.58       57.16      5.82 o 
   1   5   3      775.87      685.85     12.75 o 
   2   5   3     1196.06     1237.04     20.66 o 
   3   5   3      351.73      345.94     18.67 o 
   4   5   3      409.66      422.80     20.63 o 
   5   5   3        0.05      -14.45     14.45 o 
   6   5   3        3.93       13.99     11.46 o 
   7   5   3       10.55        7.98     11.29 o 
  -9   6   3       48.64       22.65      7.49 o 
  -8   6   3       13.37       13.02      5.62 o 
  -7   6   3        1.24        1.03      4.30 o 
  -6   6   3        0.09        3.55      5.62 o 
  -5   6   3        0.09       -4.37      5.74 o 
  -4   6   3     5837.48     6042.88     79.43 o 
  -3   6   3        8.48       15.63      5.23 o 
  -2   6   3        0.07        1.37      3.11 o 
  -1   6   3       17.78       26.12      4.67 o 
   0   6   3      622.16      597.68      9.57 o 
   1   6   3     3325.64     3626.32     54.56 o 
   2   6   3      297.65      277.29     12.46 o 
   3   6   3       23.35       22.68     11.93 o 
   4   6   3      114.49      113.63     16.36 o 
   5   6   3       31.37       32.07     18.87 o 
   6   6   3      131.93      148.51     17.08 o 
   7   6   3        1.04      -11.37     11.37 o 
  -9   7   3       39.71       49.13      8.28 o 
  -8   7   3       55.41       61.76      7.33 o 
  -7   7   3       43.03       37.45      9.95 o 
  -6   7   3      105.77      130.95     10.05 o 
  -5   7   3      110.59      109.38     10.47 o 
  -4   7   3     6790.31     7255.23     94.52 o 
  -3   7   3     1025.82     1048.90     14.24 o 
  -2   7   3        8.90       24.03      5.64 o 
  -1   7   3      586.21      687.02      9.86 o 
   0   7   3      436.85      446.80      8.76 o 
   1   7   3       24.40        4.66      5.84 o 
   2   7   3      160.88      149.80     16.17 o 
   3   7   3      425.31      417.86     19.32 o 
   4   7   3      734.44      803.50     31.21 o 
   5   7   3      259.54      250.84     14.48 o 
   6   7   3        8.34       -8.09     11.20 o 
   7   7   3       37.39       33.33     16.09 o 
  -9   8   3      107.57      120.65     10.24 o 
  -8   8   3        8.95       14.19      5.71 o 
  -7   8   3       13.38       11.09      5.00 o 
  -6   8   3      141.19      138.42      9.54 o 
  -5   8   3      139.71      180.48      9.60 o 
  -4   8   3        0.02        0.61      5.79 o 
  -3   8   3      152.98      131.52      8.87 o 
  -2   8   3       10.07       18.19      4.47 o 
  -1   8   3      558.58      670.17     18.20 o 
   0   8   3      235.17      291.59     11.38 o 
   1   8   3     1472.07     1531.07     23.17 o 
   2   8   3     1264.34     1245.49     25.02 o 
   3   8   3     1280.39     1380.18     49.50 o 
   4   8   3      103.42      100.91     16.67 o 
   5   8   3      159.78      179.06     24.51 o 
   6   8   3        9.26       27.19     14.42 o 
   7   8   3        7.11       -0.31     11.07 o 
  -9   9   3        0.03        8.12      9.81 o 
  -8   9   3       11.95        9.59      5.53 o 
  -7   9   3        3.54        8.80      4.28 o 
  -6   9   3       44.04       46.05      5.78 o 
  -5   9   3       74.97       80.09      8.58 o 
  -4   9   3      212.35      212.30     14.84 o 
  -3   9   3      346.97      350.73     12.48 o 
  -2   9   3      140.51      130.61      5.85 o 
  -1   9   3       96.78       88.36      9.61 o 
   0   9   3       50.36       64.11     10.47 o 
   1   9   3      697.18      720.29     20.40 o 
   2   9   3      161.52      162.71      8.87 o 
   3   9   3        6.52       -0.52      8.55 o 
   4   9   3      115.48      137.48     21.78 o 
   5   9   3        0.58       -1.33      8.95 o 
   6   9   3       34.85       35.62     12.19 o 
   7   9   3       78.41       69.75     15.00 o 
  -9  10   3       12.88        4.96      8.79 o 
  -8  10   3        6.61       -4.57      6.07 o 
  -7  10   3       28.32       14.66      5.89 o 
  -6  10   3      141.41      154.18      9.56 o 
  -5  10   3      131.95      147.10     11.04 o 
  -4  10   3       33.80       35.76      6.39 o 
  -3  10   3      181.28      188.53     12.17 o 
  -2  10   3      165.93      168.05      7.77 o 
  -1  10   3      266.22      305.78     12.02 o 
   0  10   3      290.87      266.33     10.72 o 
   1  10   3        1.09        6.38      8.24 o 
   2  10   3      311.27      310.90     10.81 o 
   3  10   3      257.19      300.32     13.39 o 
   4  10   3       31.61       23.99     12.32 o 
   5  10   3      188.94      224.05     14.36 o 
   6  10   3        0.09        8.88     10.41 o 
   7  10   3       12.96      -15.65     15.65 o 
  -9  11   3        4.11       -6.25      6.49 o 
  -8  11   3       21.90       23.89      7.68 o 
  -7  11   3      208.80      205.99      8.34 o 
  -6  11   3        1.45        1.29      5.08 o 
  -5  11   3      225.77      256.18     11.20 o 
  -4  11   3      485.64      490.52     12.26 o 
  -3  11   3       54.20       53.02      8.25 o 
  -2  11   3      557.04      471.89     16.28 o 
  -1  11   3       53.53       47.01      8.00 o 
   0  11   3       49.18       76.32     11.47 o 
   1  11   3      972.57      944.93     23.74 o 
   2  11   3      268.98      252.44      8.46 o 
   3  11   3      578.73      569.40     19.36 o 
   4  11   3        7.89       -4.59     10.89 o 
   5  11   3       25.06       16.62     18.43 o 
   6  11   3        3.75        6.72     10.66 o 
   7  11   3      141.30      155.54     43.10 o 
  -8  12   3        1.54       12.63     15.77 o 
  -7  12   3       31.82       40.46      7.40 o 
  -6  12   3      154.77      178.32     15.93 o 
  -5  12   3       10.47       12.64      8.57 o 
  -4  12   3       96.28       87.81      9.63 o 
  -3  12   3       76.13      104.66     15.07 o 
  -2  12   3       21.95       10.63     10.21 o 
  -1  12   3      188.10      199.27      9.87 o 
   0  12   3       37.83       47.81      8.21 o 
   1  12   3      222.19      239.79     12.72 o 
   2  12   3       56.72       63.75     16.71 o 
   3  12   3      378.85      367.85     12.19 o 
   4  12   3        2.28       -2.42     12.15 o 
   5  12   3        7.25       16.39     10.09 o 
   6  12   3        2.52       -9.27     13.57 o 
   7  12   3        7.51        0.21     11.97 o 
  -8  13   3        0.31       12.27     16.18 o 
  -7  13   3       25.09       16.90      5.59 o 
  -6  13   3        9.17        2.45      4.78 o 
  -5  13   3        1.60        0.43      7.98 o 
  -4  13   3        2.14        3.11      7.03 o 
  -3  13   3       38.47       48.22     13.08 o 
  -2  13   3       14.73        5.32      9.72 o 
  -1  13   3      830.80      855.75     28.31 o 
   0  13   3        1.90       11.62      8.84 o 
   1  13   3      247.86      300.60     22.07 o 
   2  13   3       30.47       51.57     10.68 o 
   3  13   3      468.69      434.89     12.88 o 
   4  13   3      175.53      227.02     35.02 o 
   5  13   3       14.37       30.93     14.41 o 
   6  13   3        3.57       -1.15     14.06 o 
  -8  14   3        1.38       21.71     14.07 o 
  -7  14   3        0.07       -2.54     11.73 o 
  -6  14   3       20.50       17.15      6.67 o 
  -5  14   3      547.30      531.52     14.26 o 
  -4  14   3      228.82      225.05     13.08 o 
  -3  14   3       25.83       25.15      9.61 o 
  -2  14   3       88.54       97.03     12.72 o 
  -1  14   3       34.67       15.35     15.13 o 
   0  14   3      367.40      352.41     18.88 o 
   1  14   3       27.38       34.84     11.89 o 
   2  14   3        9.09       11.54     10.23 o 
   3  14   3      572.25      574.51     13.16 o 
   4  14   3       20.18       13.21      4.06 o 
   5  14   3      207.52      224.31     17.82 o 
   6  14   3        1.10       13.70     11.97 o 
  -8  15   3       20.45       18.46     24.36 o 
  -7  15   3        1.38       -7.37      7.37 o 
  -6  15   3        7.04        8.79      8.26 o 
  -5  15   3       70.61       53.23      5.42 o 
  -4  15   3        3.90       11.61      7.65 o 
  -3  15   3       23.77       12.12     10.16 o 
  -2  15   3      431.51      448.60     18.52 o 
  -1  15   3      110.76      131.74     13.66 o 
   0  15   3       83.52       79.59     17.61 o 
   1  15   3        0.05       -1.01      9.90 o 
   2  15   3        3.27        6.14     12.89 o 
   3  15   3       98.63       78.95      7.03 o 
   4  15   3        2.87        4.06      6.68 o 
   5  15   3       41.00       26.29     19.56 o 
   6  15   3        0.39      -10.80     12.22 o 
  -7  16   3       28.40       24.91      6.14 o 
  -6  16   3        2.67        0.41      7.56 o 
  -5  16   3        4.61        8.01      7.88 o 
  -4  16   3       22.14       15.17      6.71 o 
  -3  16   3     1298.78     1260.79     23.34 o 
  -2  16   3       25.67       35.40      8.76 o 
  -1  16   3      177.57      202.98     15.56 o 
   0  16   3      282.42      328.65     36.72 o 
   1  16   3     1452.51     1529.58     36.10 o 
   2  16   3      502.91      512.43     21.77 o 
   3  16   3      168.71      187.22     15.32 o 
   4  16   3        6.39       10.09      4.05 o 
   5  16   3       10.40       12.36     10.26 o 
   6  16   3        4.90       22.98     15.08 o 
  -7  17   3       45.91       40.19      6.30 o 
  -6  17   3        2.16        4.56      6.87 o 
  -5  17   3        2.71       -2.00      5.84 o 
  -4  17   3       64.24       46.25     10.89 o 
  -3  17   3       14.30       28.30      7.90 o 
  -2  17   3      132.56      149.82     11.25 o 
  -1  17   3       24.60       34.97      8.77 o 
   0  17   3       37.23       46.94     15.04 o 
   1  17   3      152.11      161.08     24.98 o 
   2  17   3       47.33       53.26     12.51 o 
   3  17   3      147.46      106.20     13.77 o 
   4  17   3       95.70       87.03     15.73 o 
   5  17   3        6.62       -0.47     13.11 o 
  -7  18   3        0.73       10.47      6.80 o 
  -6  18   3        6.58        4.60      6.06 o 
  -5  18   3       13.17        9.28      5.47 o 
  -4  18   3       18.10       19.66      7.59 o 
  -3  18   3       14.56        8.38      7.41 o 
  -2  18   3      120.76      158.08     14.63 o 
  -1  18   3        8.22        7.44      7.34 o 
   0  18   3      488.85      503.29     22.01 o 
   1  18   3      563.48      539.19     18.87 o 
   2  18   3       89.90       66.40     10.06 o 
   3  18   3       28.99       30.57     11.12 o 
   4  18   3        2.21        3.06      9.45 o 
   5  18   3        4.81        6.61     10.75 o 
  -7  19   3        0.17       -6.27      6.27 o 
  -6  19   3        3.93       -1.84      5.62 o 
  -5  19   3        7.26        8.42      8.44 o 
  -4  19   3       96.44       67.77     20.97 o 
  -3  19   3        0.00       -9.16      9.16 o 
  -2  19   3        0.13        0.94     10.31 o 
  -1  19   3        2.85       -0.99      7.13 o 
   0  19   3       10.97       11.93     14.98 o 
   1  19   3       91.94      111.80     10.62 o 
   2  19   3       91.04       94.65     11.18 o 
   3  19   3      149.36      122.43     19.14 o 
   4  19   3       27.08       19.82      8.61 o 
   5  19   3       24.64       16.43     15.25 o 
  -6  20   3       53.80       64.13     15.41 o 
  -5  20   3        0.08       -3.50      6.70 o 
  -4  20   3        0.10       -7.02     18.92 o 
  -3  20   3      142.94      152.04      9.00 o 
  -2  20   3        8.73       14.68     13.48 o 
  -1  20   3      175.62      204.57     13.05 o 
   0  20   3       86.45       91.29     12.68 o 
   1  20   3       61.39       41.35     14.74 o 
   2  20   3      310.89      289.92     13.94 o 
   3  20   3        6.21        9.18     11.91 o 
   4  20   3        1.19        3.51     10.08 o 
  -6  21   3        5.23       14.32     10.25 o 
  -5  21   3        8.13        3.47      6.03 o 
  -4  21   3       23.33       23.63      9.26 o 
  -3  21   3        2.87       -2.01      8.42 o 
  -2  21   3        2.65       10.79      6.74 o 
  -1  21   3        0.48        3.13     10.12 o 
   0  21   3        3.27       -4.90      8.95 o 
   1  21   3        0.19        1.48      8.55 o 
   2  21   3        0.38       -8.70      8.73 o 
   3  21   3       14.77       14.07     10.20 o 
   4  21   3        4.27        9.65      9.34 o 
  -5  22   3        8.44        9.32     20.60 o 
  -4  22   3        1.37       12.93     10.92 o 
  -3  22   3       32.34       23.86      8.06 o 
  -2  22   3       10.72       11.41      7.02 o 
  -1  22   3        1.68        3.42     11.17 o 
   0  22   3       21.61       24.53     12.66 o 
   1  22   3       14.08       -2.74      7.76 o 
   2  22   3        0.07        8.68      9.28 o 
   3  22   3       15.42        4.79      9.66 o 
  -5  23   3        6.79       34.57     11.52 o 
  -4  23   3       35.11       22.67     17.88 o 
  -3  23   3        0.01       -8.09      8.09 o 
  -2  23   3       32.18       25.73     11.62 o 
  -1  23   3        2.26        7.17     10.26 o 
   0  23   3       39.81       29.57      9.85 o 
   1  23   3       40.41       32.32     10.82 o 
   2  23   3       13.73       10.75     10.12 o 
   3  23   3        2.09       14.07     11.40 o 
  -4  24   3        5.95       -1.97     11.30 o 
  -3  24   3        9.40       16.01     10.77 o 
  -2  24   3       33.75       10.40     12.22 o 
  -1  24   3        3.91       24.61     18.98 o 
   0  24   3        3.48        2.06      9.62 o 
   1  24   3        6.13        8.31     11.18 o 
   2  24   3       10.21       -3.97      8.75 o 
  -3  25   3        1.05       12.45     10.94 o 
  -2  25   3        2.77        1.89      7.68 o 
  -1  25   3        2.72        5.55      7.77 o 
   0  25   3        1.53       20.47     10.51 o 
   1  25   3        0.06       16.73     14.34 o 
 -10   0   4        4.11       -3.60      8.58 o 
  -9   0   4       74.24       65.40     12.70 o 
  -8   0   4        2.24        2.77      8.74 o 
  -7   0   4      696.41      753.29     17.61 o 
  -6   0   4       25.47       26.45      7.87 o 
  -5   0   4       53.82       60.65      9.32 o 
  -4   0   4       42.23       39.10      8.94 o 
  -3   0   4     3160.96     3095.86     35.74 o 
  -2   0   4      192.38      228.34      7.28 o 
  -1   0   4        1.86        9.81      4.28 o 
   0   0   4     7628.17     7809.62    183.93 o 
   1   0   4       50.17       35.08      5.77 o 
   2   0   4        7.19       -3.44      8.29 o 
   3   0   4      331.73      355.77     21.13 o 
   4   0   4      872.51      912.10     16.63 o 
   5   0   4       81.71       72.99      5.05 o 
 -10   1   4       11.03        2.81      7.32 o 
  -9   1   4        8.51       10.72      4.29 o 
  -8   1   4        0.90        0.33      4.20 o 
  -7   1   4       38.02       44.47      4.90 o 
  -6   1   4       76.04       68.22      6.29 o 
  -5   1   4      179.29      156.97     10.02 o 
  -4   1   4      219.20      232.99      7.51 o 
  -3   1   4      198.45      195.44      4.05 o 
  -2   1   4     1681.58     1611.16     14.33 o 
  -1   1   4      125.48      114.55      4.18 o 
   0   1   4      337.44      344.41      7.80 o 
   1   1   4      421.45      470.35     11.49 o 
   2   1   4       14.90        4.77      4.27 o 
   3   1   4      297.36      269.10     10.84 o 
   4   1   4        5.80        8.19      5.74 o 
   5   1   4      117.86      106.41     12.23 o 
   7   1   4        2.99       16.38     17.39 o 
 -10   2   4       15.36       43.66     16.15 o 
  -9   2   4        0.43       -2.05      4.14 o 
  -8   2   4        0.59       -0.48      4.43 o 
  -7   2   4      121.83      115.16     12.41 o 
  -6   2   4       23.79       15.89      5.98 o 
  -5   2   4      342.30      348.21     12.80 o 
  -4   2   4       28.27       23.24      3.24 o 
  -3   2   4      485.52      476.09      7.46 o 
  -2   2   4       96.90      107.28      3.65 o 
  -1   2   4        0.11        1.27      3.43 o 
   0   2   4      408.17      400.60      8.82 o 
   1   2   4       57.48       33.12      6.24 o 
   2   2   4       98.79      103.61      6.82 o 
   3   2   4       34.10       29.44      5.78 o 
   4   2   4       28.48       32.23      5.60 o 
   5   2   4      152.23      146.88     12.98 o 
   6   2   4      142.72      124.14     29.28 o 
   7   2   4        0.06        1.39     11.83 o 
  -9   3   4       11.29        8.32      3.68 o 
  -8   3   4      154.47      171.63      8.83 o 
  -7   3   4       16.09       17.07      4.33 o 
  -6   3   4      144.42      155.72      8.37 o 
  -5   3   4      189.40      180.56      8.09 o 
  -4   3   4      548.53      534.02      8.95 o 
  -3   3   4      361.33      351.11      7.85 o 
  -2   3   4       95.80       80.93      5.82 o 
  -1   3   4     2134.97     2294.89     28.65 o 
   0   3   4     1003.54      908.98     12.59 o 
   1   3   4      277.49      288.73      9.54 o 
   2   3   4      758.81      677.16     20.28 o 
   3   3   4     1147.39     1203.51     19.93 o 
   4   3   4      852.72      873.48     27.23 o 
   5   3   4      144.32      149.61     26.02 o 
   6   3   4      353.28      339.99     12.11 o 
   7   3   4        9.27        4.41     12.70 o 
  -9   4   4       80.58       70.81     12.47 o 
  -8   4   4        0.90        1.39      4.99 o 
  -7   4   4       38.40       36.99      5.21 o 
  -6   4   4        5.49        7.02      6.73 o 
  -5   4   4      102.36      113.81      6.05 o 
  -4   4   4     1235.83     1265.40     15.07 o 
  -3   4   4     1196.86     1218.36     18.66 o 
  -2   4   4      169.87      194.09     10.80 o 
  -1   4   4      236.94      255.57      6.11 o 
   0   4   4      537.41      596.38     10.94 o 
   1   4   4      648.96      604.83     10.84 o 
   2   4   4       11.01       -2.50      4.96 o 
   3   4   4       31.75       26.84      9.25 o 
   4   4   4       69.62       33.58     22.37 o 
   5   4   4       45.30       46.53     11.97 o 
   6   4   4        8.71        1.83     14.95 o 
   7   4   4       40.99       48.06     14.22 o 
  -9   5   4       11.62       12.07      5.48 o 
  -8   5   4        7.69        6.47      5.95 o 
  -7   5   4        7.32        6.34      7.37 o 
  -6   5   4      472.13      489.25     11.11 o 
  -5   5   4       29.20       32.34      5.48 o 
  -4   5   4      655.55      734.75     10.46 o 
  -3   5   4      229.30      228.79      8.20 o 
  -2   5   4       79.33       96.01      8.42 o 
  -1   5   4      423.40      464.04      9.99 o 
   0   5   4      723.39      811.71     13.45 o 
   1   5   4        1.47       -1.12      5.55 o 
   2   5   4        0.97        4.44      4.32 o 
   3   5   4       47.93       61.16     14.72 o 
   4   5   4      240.36      214.26     14.76 o 
   5   5   4       87.84       78.17     14.90 o 
   6   5   4      295.64      300.30     24.89 o 
   7   5   4        1.94        9.26     15.59 o 
  -9   6   4        8.88        4.40      7.49 o 
  -8   6   4        0.72        5.85      5.15 o 
  -7   6   4      198.94      222.05      6.73 o 
  -6   6   4      682.03      705.74     12.50 o 
  -5   6   4      404.53      392.29     12.80 o 
  -4   6   4       25.92       16.58      5.26 o 
  -3   6   4      977.73     1028.39     13.99 o 
  -2   6   4        2.80        4.07      2.36 o 
  -1   6   4     1562.58     1568.64     28.88 o 
   0   6   4      684.20      732.15     18.65 o 
   1   6   4      692.91      710.35     14.92 o 
   2   6   4       12.42       20.93      7.29 o 
   3   6   4      805.58      800.25     21.53 o 
   4   6   4      111.10      121.48     14.33 o 
   5   6   4      456.81      442.16     39.98 o 
   6   6   4      165.28      161.54     18.40 o 
   7   6   4       15.95       16.72     13.53 o 
  -9   7   4        6.53        5.72      5.97 o 
  -8   7   4       16.57       13.54      6.53 o 
  -7   7   4        2.81        2.91      4.68 o 
  -6   7   4      466.27      525.99     14.58 o 
  -5   7   4       91.12       96.87      8.96 o 
  -4   7   4     1071.81     1087.42     17.03 o 
  -3   7   4        7.48        4.12      3.04 o 
  -2   7   4       73.20       94.66      5.12 o 
  -1   7   4       31.77       29.31      4.39 o 
   0   7   4     2639.68     2796.30     41.37 o 
   1   7   4      271.11      338.64     12.96 o 
   2   7   4      399.96      392.25     15.47 o 
   3   7   4      397.53      410.16     50.30 o 
   4   7   4       25.22       27.64     10.33 o 
   5   7   4      140.36      155.61     13.65 o 
   6   7   4        0.13       -2.97     11.02 o 
   7   7   4        6.64       -5.14     16.07 o 
  -9   8   4        0.64       -3.18      6.81 o 
  -8   8   4       27.41       30.68      8.61 o 
  -7   8   4      106.52      116.24      7.94 o 
  -6   8   4       77.54       73.94      6.95 o 
  -5   8   4        2.35       -2.54      7.56 o 
  -4   8   4       17.88       22.49      6.74 o 
  -3   8   4       18.25       14.19      4.14 o 
  -2   8   4        4.25        2.62      4.67 o 
  -1   8   4        2.22        1.21      5.30 o 
   0   8   4      576.48      621.26     17.51 o 
   1   8   4       36.19       45.42     11.24 o 
   2   8   4       34.92       42.31      9.86 o 
   3   8   4       11.15        0.12     14.76 o 
   4   8   4      104.44      118.99     14.37 o 
   5   8   4      401.79      345.80     18.61 o 
   6   8   4       20.46        8.72     12.86 o 
   7   8   4        1.26       -2.86     11.16 o 
  -9   9   4        0.70       -1.41      6.21 o 
  -8   9   4        8.74       19.24      5.78 o 
  -7   9   4        4.72        9.26      6.38 o 
  -6   9   4     1681.25     1730.41     25.25 o 
  -5   9   4       99.90       94.40      9.81 o 
  -4   9   4       36.85       38.71      5.76 o 
  -3   9   4      198.79      162.83      9.82 o 
  -2   9   4       19.34       16.52      5.57 o 
  -1   9   4       46.01       36.42      6.49 o 
   0   9   4      228.83      218.89      7.11 o 
   1   9   4       48.58       30.42     10.15 o 
   2   9   4      245.42      272.07     13.07 o 
   3   9   4      393.75      463.64     13.16 o 
   4   9   4        0.43        4.06      9.77 o 
   5   9   4      126.89      133.43     13.39 o 
   6   9   4       64.93       46.96     11.52 o 
  -9  10   4        2.05       -6.59      6.59 o 
  -8  10   4       48.86       51.54      6.79 o 
  -7  10   4       18.33       20.73      4.69 o 
  -6  10   4     2031.21     2039.44     30.28 o 
  -5  10   4        0.48        1.15      5.15 o 
  -4  10   4      257.76      250.87     10.20 o 
  -3  10   4       81.87       93.70      8.14 o 
  -2  10   4       62.84       43.61      4.65 o 
  -1  10   4      571.86      649.10     14.29 o 
   0  10   4      236.96      235.58     11.02 o 
   1  10   4      664.64      673.87     17.25 o 
   2  10   4       29.44       38.15     10.08 o 
   3  10   4      711.90      761.23     14.98 o 
   4  10   4      149.98      142.24     15.16 o 
   5  10   4        4.40        3.90      9.29 o 
   6  10   4        5.07        7.65     14.75 o 
  -9  11   4        0.46       -9.95      9.95 o 
  -8  11   4       68.41       35.11     11.91 o 
  -7  11   4      212.38      195.52     18.56 o 
  -6  11   4        0.34        0.60      4.05 o 
  -5  11   4        3.84        3.24      5.00 o 
  -4  11   4      243.23      218.95      9.03 o 
  -3  11   4       51.57       59.16      9.40 o 
  -2  11   4      224.43      216.55     11.85 o 
  -1  11   4       23.94       12.72      5.84 o 
   0  11   4       24.96       23.60      6.19 o 
   1  11   4        0.45        4.75      7.03 o 
   2  11   4      295.26      298.90     13.83 o 
   3  11   4      256.12      268.76     15.44 o 
   4  11   4       21.28        5.93     10.81 o 
   5  11   4       34.79       36.65     11.64 o 
   6  11   4        0.06       -3.14      8.47 o 
  -8  12   4       14.77       -0.51      6.21 o 
  -7  12   4       27.17       25.21      5.25 o 
  -6  12   4      169.01      165.81     12.86 o 
  -5  12   4       77.30       65.25      8.14 o 
  -4  12   4     1773.09     1824.76     35.67 o 
  -3  12   4      142.94      170.63     13.16 o 
  -2  12   4        7.10        8.49      9.31 o 
  -1  12   4      189.35      217.14     14.62 o 
   0  12   4        1.38        7.16      8.68 o 
   1  12   4      869.35      913.57     19.93 o 
   2  12   4      563.49      601.81     17.78 o 
   3  12   4       83.94       89.14      9.69 o 
   4  12   4       83.57       80.73     12.74 o 
   5  12   4        1.67        4.08     14.45 o 
   6  12   4       29.31       32.81     10.87 o 
  -8  13   4       17.67       21.93      8.67 o 
  -7  13   4        0.96        0.76      5.71 o 
  -6  13   4       88.37      114.44      8.19 o 
  -5  13   4       29.77       30.14      4.89 o 
  -4  13   4       42.89       39.07      6.70 o 
  -3  13   4      366.75      352.31     27.46 o 
  -2  13   4      123.77      164.68     14.72 o 
  -1  13   4     1030.76     1095.43     26.43 o 
   0  13   4       11.09        6.06      8.69 o 
   1  13   4        7.45        6.88      6.89 o 
   2  13   4      125.69      118.90     11.63 o 
   3  13   4      162.89      185.54      8.22 o 
   4  13   4       10.86        4.69     11.48 o 
   5  13   4       29.89       30.75     15.32 o 
   6  13   4       34.06       21.33     11.14 o 
  -8  14   4        6.21        2.08      5.48 o 
  -7  14   4        0.30        4.93      5.51 o 
  -6  14   4       12.94        3.01      4.53 o 
  -5  14   4      159.77      171.36      9.65 o 
  -4  14   4        0.71       -6.44      7.01 o 
  -3  14   4       10.60       14.98     11.35 o 
  -2  14   4       46.91       44.72      7.65 o 
  -1  14   4      173.01      184.70     14.71 o 
   0  14   4        2.19       -5.29      9.68 o 
   1  14   4       22.84       33.01      7.00 o 
   2  14   4      200.28      197.02     17.16 o 
   3  14   4        8.24       11.45      6.20 o 
   4  14   4       15.67       23.83     13.60 o 
   5  14   4       42.53       69.65     14.41 o 
   6  14   4       12.46       -6.26     17.73 o 
  -8  15   4       41.07       21.94      7.38 o 
  -7  15   4        9.29        5.60      5.06 o 
  -6  15   4      101.50      115.28     12.40 o 
  -5  15   4       92.85      112.53      8.34 o 
  -4  15   4       29.55       21.95      6.00 o 
  -3  15   4      143.90      159.40     11.87 o 
  -2  15   4      699.66      785.22     17.31 o 
  -1  15   4      388.29      406.09     14.59 o 
   0  15   4     1274.67     1360.80     39.33 o 
   1  15   4      423.33      402.48     14.80 o 
   2  15   4      136.41      144.65      6.47 o 
   3  15   4      100.76      108.41     11.66 o 
   4  15   4       21.05       14.78     15.80 o 
   5  15   4      265.72      282.25     26.22 o 
  -8  16   4        2.09        6.87     14.76 o 
  -7  16   4        9.01       12.67      5.19 o 
  -6  16   4        0.73        2.82      4.14 o 
  -5  16   4        0.17        2.99     11.26 o 
  -4  16   4      160.56      171.44     12.29 o 
  -3  16   4      237.09      239.66     12.64 o 
  -2  16   4      123.59      101.91      9.18 o 
  -1  16   4       95.26      105.03     10.49 o 
   0  16   4       73.31       63.23     12.45 o 
   1  16   4       95.91       63.57     15.60 o 
   2  16   4       31.24       19.17      6.74 o 
   3  16   4        2.76        3.18      6.10 o 
   4  16   4        5.49        1.31     10.10 o 
   5  16   4        5.59      -18.08     18.08 o 
  -7  17   4        0.18       -4.62      5.11 o 
  -6  17   4       17.41       24.22      6.65 o 
  -5  17   4       60.31       58.15      7.92 o 
  -4  17   4        0.00       -1.40      7.90 o 
  -3  17   4        6.88       11.93      8.19 o 
  -2  17   4       11.08       12.53      7.88 o 
  -1  17   4       38.89       34.67      9.26 o 
   0  17   4      995.43     1019.41     20.17 o 
   1  17   4      837.65      758.60     31.37 o 
   2  17   4       11.51       14.12      6.33 o 
   3  17   4       90.25       80.62     10.80 o 
   4  17   4        9.25        1.58     11.94 o 
   5  17   4       67.33       73.05     18.90 o 
  -7  18   4       27.49       24.91      6.63 o 
  -6  18   4       74.97       67.34      9.00 o 
  -5  18   4       36.66       34.88      9.11 o 
  -4  18   4        9.67       19.14      5.93 o 
  -3  18   4        0.09       10.00      8.67 o 
  -2  18   4       20.02       28.28     11.54 o 
  -1  18   4      518.36      538.24     19.31 o 
   0  18   4        1.01        2.83      6.82 o 
   1  18   4      220.16      226.47     18.03 o 
   2  18   4       31.34       36.11      5.53 o 
   3  18   4        3.55        0.40      5.31 o 
   4  18   4       53.36       62.96     13.86 o 
  -7  19   4        7.28       19.33      8.88 o 
  -6  19   4        1.23        6.01     11.31 o 
  -5  19   4      102.22      112.59     11.97 o 
  -4  19   4        2.02        6.96      9.59 o 
  -3  19   4       62.61       85.59     21.70 o 
  -2  19   4        2.80       -3.72      8.96 o 
  -1  19   4       98.74      121.13     12.89 o 
   0  19   4      238.89      251.74     17.63 o 
   1  19   4       59.60       57.68     12.16 o 
   2  19   4        6.75        7.52      6.32 o 
   3  19   4       30.44        8.88     12.34 o 
   4  19   4        1.31       -0.74     12.53 o 
  -6  20   4       17.88        3.80      4.67 o 
  -5  20   4       71.85       85.64     11.73 o 
  -4  20   4       19.14       -8.37     14.98 o 
  -3  20   4        0.32        3.16     11.12 o 
  -2  20   4        1.23       -6.74      7.58 o 
  -1  20   4      155.32      160.87     25.47 o 
   0  20   4        2.08       10.63      7.70 o 
   1  20   4        0.15        7.01     11.42 o 
   2  20   4       67.36       62.86     11.00 o 
   3  20   4        0.68        4.77      5.87 o 
   4  20   4        7.63        1.49     12.39 o 
  -6  21   4       17.66       27.44     12.85 o 
  -5  21   4       66.35       73.91     16.08 o 
  -4  21   4       24.31       29.47      8.14 o 
  -3  21   4       11.45        8.44      6.32 o 
  -2  21   4        0.26        7.82      9.08 o 
  -1  21   4        3.99        2.70      6.93 o 
   0  21   4      101.63      100.32     12.64 o 
   1  21   4       18.86       10.51      8.11 o 
   2  21   4       93.48       86.44     12.49 o 
   3  21   4       19.57       13.10      5.75 o 
  -5  22   4       19.97       23.55      9.41 o 
  -4  22   4        0.39       -7.56      7.56 o 
  -3  22   4        6.01       20.81      8.84 o 
  -2  22   4       35.69       36.42     12.15 o 
  -1  22   4       34.12       36.21      8.26 o 
   0  22   4        5.60        2.81      9.43 o 
   1  22   4        4.70        4.08     11.67 o 
   2  22   4        0.86       -1.04     10.73 o 
   3  22   4        1.64        3.08      9.94 o 
  -4  23   4        2.43       25.35     17.13 o 
  -3  23   4       15.20       15.81      9.03 o 
  -2  23   4        0.27       -2.17      6.28 o 
  -1  23   4       25.88       31.73      7.53 o 
   0  23   4        0.00       -3.04     16.58 o 
   1  23   4        0.02       -8.52      8.52 o 
   2  23   4        7.76       22.47     11.02 o 
  -3  24   4        0.37        2.87     13.42 o 
  -2  24   4       65.95       71.28      7.98 o 
  -1  24   4       47.27       59.20     18.47 o 
   0  24   4        1.24       20.02      8.26 o 
   1  24   4       24.45       17.71     10.39 o 
  -2  25   4        0.22       -4.15      7.08 o 
  -1  25   4        2.50       22.19     22.05 o 
 -10   1   5       19.94       15.13      4.42 o 
  -9   1   5        1.19        2.46      4.13 o 
  -8   1   5        0.39        8.39      3.50 o 
  -7   1   5        1.93        2.87      4.29 o 
  -6   1   5      843.32      861.37     14.05 o 
  -5   1   5       50.96       61.01      7.08 o 
  -4   1   5       98.58       82.31      5.13 o 
  -3   1   5     3701.46     3820.66     34.59 o 
  -2   1   5       75.10       75.77      4.80 o 
  -1   1   5     1545.04     1567.40     23.38 o 
   0   1   5        5.26        9.19      4.48 o 
   1   1   5     1789.44     1850.23     28.79 o 
   2   1   5     1380.76     1407.24     28.34 o 
   3   1   5       40.80       41.33      8.39 o 
   4   1   5      477.34      472.29     20.05 o 
   5   1   5      505.76      531.92     32.35 o 
   6   1   5        3.32        5.46     18.20 o 
 -10   2   5        1.51       -2.10      5.48 o 
  -9   2   5       13.97       12.85      5.74 o 
  -8   2   5       33.04       31.07      5.41 o 
  -7   2   5      118.63      121.16      4.61 o 
  -6   2   5      200.76      198.34      7.94 o 
  -5   2   5     1378.19     1393.75     17.55 o 
  -4   2   5     1745.73     1791.49     15.58 o 
  -3   2   5       14.32        4.44      5.09 o 
  -2   2   5      873.56      824.50     12.63 o 
  -1   2   5        8.83       12.30      5.73 o 
   0   2   5      171.91      119.63      5.95 o 
   1   2   5        1.56       -1.57      7.03 o 
   2   2   5      191.44      202.22     11.65 o 
   3   2   5     1419.71     1390.05     26.31 o 
   4   2   5        8.96        1.12      5.11 o 
   5   2   5       45.70       32.35      6.61 o 
   6   2   5       10.54       16.38     19.82 o 
 -10   3   5        0.21       17.78      7.72 o 
  -9   3   5        0.59        4.55      4.31 o 
  -8   3   5        8.42       19.09      4.68 o 
  -7   3   5       14.90       13.42      5.47 o 
  -6   3   5       45.00       52.60      5.85 o 
  -5   3   5      144.82      169.88      5.60 o 
  -4   3   5        0.76        0.32      6.42 o 
  -3   3   5      851.54      901.66     15.06 o 
  -2   3   5      466.77      517.37      7.24 o 
  -1   3   5      697.61      732.93     13.15 o 
   0   3   5      706.02      713.62     12.38 o 
   1   3   5       76.26       98.75      6.77 o 
   2   3   5      147.73      142.69      9.33 o 
   3   3   5      784.64      794.89     18.31 o 
   4   3   5      236.73      253.82     16.78 o 
   5   3   5        0.23       -3.10      7.31 o 
   6   3   5       13.80        0.61     34.37 o 
  -9   4   5        9.26        5.92      4.13 o 
  -8   4   5      129.77      164.99     14.36 o 
  -7   4   5       16.35       19.65      4.49 o 
  -6   4   5       38.01       31.84      4.93 o 
  -5   4   5      707.17      715.40      9.94 o 
  -4   4   5      149.46      140.55      8.35 o 
  -3   4   5      212.09      199.23     10.04 o 
  -2   4   5      849.52      794.59      9.82 o 
  -1   4   5     2534.27     2736.00     28.97 o 
   0   4   5      288.07      253.75      7.65 o 
   1   4   5      140.45      145.84      5.97 o 
   2   4   5       10.54        5.24      5.74 o 
   3   4   5     1605.28     1557.83     33.94 o 
   4   4   5        1.01        6.48      6.43 o 
   5   4   5      120.94      167.85     14.65 o 
   6   4   5        0.62       13.92     15.23 o 
  -9   5   5        0.10        2.79      5.34 o 
  -8   5   5       42.75       48.61      6.12 o 
  -7   5   5      143.11      132.43      5.12 o 
  -6   5   5      177.11      204.96      7.02 o 
  -5   5   5        4.08        7.16      4.79 o 
  -4   5   5      214.20      193.25      9.09 o 
  -3   5   5      348.97      318.49     12.06 o 
  -2   5   5        3.37        3.50      2.48 o 
  -1   5   5      106.24       87.88      5.56 o 
   0   5   5      442.98      450.31      8.51 o 
   1   5   5      660.97      672.79     12.43 o 
   2   5   5      815.07      804.27     28.27 o 
   3   5   5       94.69       88.83     12.39 o 
   4   5   5      732.21      746.20     22.98 o 
   5   5   5       42.51       29.97      7.40 o 
   6   5   5        2.90        8.01     11.88 o 
  -9   6   5        1.61        4.29      4.08 o 
  -8   6   5        8.20        6.04      4.58 o 
  -7   6   5       44.58       51.70      6.36 o 
  -6   6   5        1.89        2.80      4.63 o 
  -5   6   5        4.90        5.90      4.79 o 
  -4   6   5       21.12       16.62      7.38 o 
  -3   6   5      146.92      135.22     10.38 o 
  -2   6   5       26.71       30.08      3.98 o 
  -1   6   5      205.38      216.03     10.70 o 
   0   6   5       14.20       15.86      5.92 o 
   1   6   5      192.51      197.36      9.38 o 
   2   6   5        7.53        5.51      6.16 o 
   3   6   5      166.46      152.00     16.76 o 
   4   6   5        0.69       -9.16      9.16 o 
   5   6   5       97.97      102.35     12.10 o 
   6   6   5       18.15       11.03      8.32 o 
  -9   7   5       28.11       20.04      7.68 o 
  -8   7   5       88.74      100.71      4.86 o 
  -7   7   5       16.43       15.68      4.09 o 
  -6   7   5      129.61      139.24      7.03 o 
  -5   7   5       29.25       23.50      3.78 o 
  -4   7   5      324.22      320.13     15.07 o 
  -3   7   5     1559.80     1562.85     29.39 o 
  -2   7   5      127.65      159.70      6.93 o 
  -1   7   5       59.60       42.03      7.56 o 
   0   7   5        9.31       15.96      5.61 o 
   1   7   5     1312.96     1370.84     22.61 o 
   2   7   5     1424.17     1459.10     28.08 o 
   3   7   5      332.43      301.49     17.87 o 
   4   7   5      529.26      529.10     19.82 o 
   5   7   5        0.03        8.21     10.27 o 
   6   7   5        4.53       14.36     14.24 o 
  -9   8   5       10.43       13.51      6.23 o 
  -8   8   5      358.08      362.09      9.94 o 
  -7   8   5       33.13       42.46      5.12 o 
  -6   8   5       33.21       28.99      4.91 o 
  -5   8   5      829.70      893.78     12.73 o 
  -4   8   5       55.73       54.25      9.22 o 
  -3   8   5      583.79      576.96     24.46 o 
  -2   8   5       18.74       18.67      5.68 o 
  -1   8   5        0.09        5.86      7.40 o 
   0   8   5       77.79       83.55      7.83 o 
   1   8   5        0.06       -2.72      6.17 o 
   2   8   5       26.24       39.00      6.32 o 
   3   8   5        8.71       16.47      7.84 o 
   4   8   5       14.54       -2.12     11.94 o 
   5   8   5        0.02       -4.78     10.81 o 
   6   8   5       98.96       88.99     26.97 o 
  -9   9   5        2.05        2.22     12.54 o 
  -8   9   5        4.11        1.34      4.03 o 
  -7   9   5        0.54        0.09      3.11 o 
  -6   9   5     1171.18     1200.98     20.50 o 
  -5   9   5        8.23        5.95      5.82 o 
  -4   9   5       48.09       31.09      5.26 o 
  -3   9   5        1.49        4.75      3.30 o 
  -2   9   5      460.80      481.10     16.41 o 
  -1   9   5      429.48      460.01     14.24 o 
   0   9   5       59.30       71.96      8.93 o 
   1   9   5        1.19        5.47      6.87 o 
   2   9   5       11.52       20.99      8.39 o 
   3   9   5       16.33        3.82     11.10 o 
   4   9   5        0.44        0.44      9.68 o 
   5   9   5        1.74       -5.69      8.19 o 
   6   9   5       25.27       24.55     13.03 o 
  -9  10   5        2.61        3.03     24.87 o 
  -8  10   5       14.01        8.29      5.51 o 
  -7  10   5       13.67       13.44      4.56 o 
  -6  10   5       25.44       18.19      5.85 o 
  -5  10   5      909.18      978.24     19.33 o 
  -4  10   5       34.98       26.32      3.90 o 
  -3  10   5      323.94      368.85      9.64 o 
  -2  10   5      128.49      142.50      8.34 o 
  -1  10   5      162.58      189.37     15.13 o 
   0  10   5      456.80      444.54     15.83 o 
   1  10   5       52.19       59.57     11.95 o 
   2  10   5       49.13       55.12      9.28 o 
   3  10   5      395.45      373.20     19.76 o 
   4  10   5       18.65       22.64     11.37 o 
   5  10   5        1.13       -5.27     10.22 o 
   6  10   5       32.38       39.78     31.04 o 
  -9  11   5       16.09       24.06     29.72 o 
  -8  11   5      105.71       99.18     14.89 o 
  -7  11   5       17.16        5.22      3.70 o 
  -6  11   5        0.19        8.43      5.43 o 
  -5  11   5        0.05       -7.28      7.28 o 
  -4  11   5      382.96      398.33      9.18 o 
  -3  11   5        1.37        2.28      5.24 o 
  -2  11   5      241.80      254.41     10.88 o 
  -1  11   5        0.58        1.98      5.42 o 
   0  11   5        0.70        0.66      6.70 o 
   1  11   5      101.47      119.09     16.10 o 
   2  11   5      317.64      352.75     12.43 o 
   3  11   5        0.01        3.61      6.25 o 
   4  11   5      265.77      309.06     22.04 o 
   5  11   5        2.32       25.55     12.84 o 
   6  11   5        6.74       -1.11     11.57 o 
  -8  12   5      115.52      109.89     19.13 o 
  -7  12   5        9.46        0.77      5.78 o 
  -6  12   5       28.18       34.03      7.16 o 
  -5  12   5      145.13      139.28     10.47 o 
  -4  12   5       69.70       63.55      6.00 o 
  -3  12   5       18.13       14.01      8.20 o 
  -2  12   5       24.49       12.74      8.69 o 
  -1  12   5      145.00      167.14     11.19 o 
   0  12   5       34.26       31.70     14.90 o 
   1  12   5       95.89      108.03      8.21 o 
   2  12   5       17.09        5.34      6.22 o 
   3  12   5      281.98      266.89     21.95 o 
   4  12   5        1.01       -4.48     12.36 o 
   5  12   5        1.07        4.99      9.13 o 
  -8  13   5      114.97      117.34     26.51 o 
  -7  13   5       58.85       46.11      6.65 o 
  -6  13   5      159.34      156.12     15.28 o 
  -5  13   5       58.18       49.01      4.63 o 
  -4  13   5      231.47      247.55     11.99 o 
  -3  13   5       42.18       33.17      7.01 o 
  -2  13   5      591.32      630.99     21.91 o 
  -1  13   5      197.08      185.29     15.00 o 
   0  13   5      189.25      211.81     11.37 o 
   1  13   5        0.21       -8.11      8.11 o 
   2  13   5        1.92        3.80      6.53 o 
   3  13   5      193.97      177.34      5.25 o 
   4  13   5       28.08       33.77     12.28 o 
   5  13   5        8.85       11.29      9.38 o 
  -8  14   5       43.09       24.51     11.45 o 
  -7  14   5        0.14        0.91      5.34 o 
  -6  14   5        0.03        5.75      2.98 o 
  -5  14   5      244.66      236.00     16.74 o 
  -4  14   5       41.90       38.09      5.73 o 
  -3  14   5      302.31      275.78     13.47 o 
  -2  14   5       82.81       57.58      6.75 o 
  -1  14   5      443.85      456.86     14.88 o 
   0  14   5      200.79      204.93      8.43 o 
   1  14   5      503.77      478.21     20.70 o 
   2  14   5      141.91      131.90      9.86 o 
   3  14   5       12.18       15.59      4.26 o 
   4  14   5       33.41       28.92     14.96 o 
   5  14   5       29.97       19.62     18.06 o 
  -8  15   5        5.80       -5.00      8.89 o 
  -7  15   5        0.08       -5.43      5.43 o 
  -6  15   5       25.43       10.86      6.63 o 
  -5  15   5        0.17       -1.08      4.93 o 
  -4  15   5        7.52       10.50      5.30 o 
  -3  15   5       21.59       19.56      4.09 o 
  -2  15   5       28.19       30.58      9.17 o 
  -1  15   5      310.29      299.55     11.76 o 
   0  15   5       63.93       51.23      7.92 o 
   1  15   5        7.50        1.22      6.34 o 
   2  15   5        0.23        7.91      7.56 o 
   3  15   5       51.16       40.33      8.32 o 
   4  15   5       45.18       46.62     11.49 o 
   5  15   5       35.98       29.15     18.50 o 
  -7  16   5        5.61       13.98      6.45 o 
  -6  16   5        0.99        7.98      5.17 o 
  -5  16   5       29.35       46.21      6.90 o 
  -4  16   5        3.91        2.63      3.77 o 
  -3  16   5       14.34        7.81      3.95 o 
  -2  16   5      185.86      207.05     13.23 o 
  -1  16   5       24.11       19.05      7.00 o 
   0  16   5       15.36       19.03      8.23 o 
   1  16   5      269.39      277.89     10.05 o 
   2  16   5       33.42       31.80     10.79 o 
   3  16   5      211.63      202.38      8.62 o 
   4  16   5        0.31      -17.83     17.83 o 
  -7  17   5        8.46       14.30      9.55 o 
  -6  17   5        0.22        3.40      4.85 o 
  -5  17   5        2.84       11.34     10.29 o 
  -4  17   5       93.47      108.16      7.25 o 
  -3  17   5       46.09       52.50      9.22 o 
  -2  17   5      106.72       96.01     10.76 o 
  -1  17   5       32.37       38.32      6.01 o 
   0  17   5        4.43        0.19      4.60 o 
   1  17   5       68.44       67.45      6.82 o 
   2  17   5       39.20       33.78      8.38 o 
   3  17   5        3.83        2.54      7.24 o 
   4  17   5        9.96       26.31     13.68 o 
  -7  18   5        1.50       22.50     23.37 o 
  -6  18   5        0.48       -4.50      4.50 o 
  -5  18   5       12.41       17.01      5.71 o 
  -4  18   5       60.48       26.78     13.89 o 
  -3  18   5        6.38        8.71      9.49 o 
  -2  18   5       75.19       93.50      8.25 o 
  -1  18   5       33.95       36.46     10.56 o 
   0  18   5        4.36       13.60      9.18 o 
   1  18   5       12.37        7.83      4.87 o 
   2  18   5        0.02       -6.53      6.53 o 
   3  18   5        1.27        3.43      9.90 o 
   4  18   5        3.38        8.01     14.73 o 
  -6  19   5        0.36        6.24      9.44 o 
  -5  19   5        5.32       -1.00      4.27 o 
  -4  19   5       45.91       20.65     11.99 o 
  -3  19   5       39.29       45.72      6.42 o 
  -2  19   5      150.95      168.81     11.80 o 
  -1  19   5      162.39      149.06     11.50 o 
   0  19   5        0.44        1.06      5.60 o 
   1  19   5        1.17        0.71      6.03 o 
   2  19   5        0.02        0.56      6.05 o 
   3  19   5        1.95       43.04     20.44 o 
  -6  20   5        4.62        3.51      7.47 o 
  -5  20   5        0.69       -4.30      9.54 o 
  -4  20   5       32.20       21.73     10.94 o 
  -3  20   5       23.97       26.40      6.31 o 
  -2  20   5      421.85      388.58     23.90 o 
  -1  20   5      185.44      191.35     14.03 o 
   0  20   5        9.47        0.67      6.25 o 
   1  20   5       19.13       15.95      7.40 o 
   2  20   5       18.49       14.25      5.03 o 
   3  20   5      119.47      161.17     20.20 o 
  -5  21   5        0.01        5.07     11.12 o 
  -4  21   5        5.54       -2.09     21.05 o 
  -3  21   5       27.57       26.67      7.68 o 
  -2  21   5       32.09       18.60     11.97 o 
  -1  21   5      179.88      187.58     11.36 o 
   0  21   5        0.52        2.58      5.49 o 
   1  21   5       35.96       29.77      8.68 o 
   2  21   5       12.68       13.16      7.42 o 
  -5  22   5        2.37       15.64     12.78 o 
  -4  22   5        2.87       -2.62     24.11 o 
  -3  22   5       77.43       68.20      9.56 o 
  -2  22   5        0.06       17.34      8.80 o 
  -1  22   5        1.78       -4.47      7.78 o 
   0  22   5       38.19       31.30     11.62 o 
   1  22   5        7.99       -8.24      9.52 o 
   2  22   5        6.57        3.09      6.28 o 
  -4  23   5        7.15       11.75     22.64 o 
  -3  23   5      108.36      112.74     12.44 o 
  -2  23   5        7.44        9.16      9.54 o 
  -1  23   5       41.17       42.84     13.68 o 
   0  23   5       22.93       22.22      9.48 o 
   1  23   5        6.82       -0.79      9.44 o 
  -3  24   5        1.62       33.05     27.19 o 
  -2  24   5       36.88       36.21     11.15 o 
  -1  24   5       48.27       73.19     11.41 o 
   0  24   5        8.16        4.85     15.77 o 
 -10   0   6        0.07       11.93      6.07 o 
  -9   0   6       48.79       69.63     11.55 o 
  -8   0   6        0.14       -3.01      4.62 o 
  -7   0   6      697.25      691.42     15.01 o 
  -6   0   6       87.51       72.35     10.03 o 
  -5   0   6       44.91       38.11      9.74 o 
  -4   0   6     1027.62     1000.69     16.69 o 
  -3   0   6       51.12       84.95      6.59 o 
  -2   0   6      693.99      840.17     19.06 o 
  -1   0   6     1356.98     1383.27     48.64 o 
   0   0   6      351.01      336.85     15.04 o 
   1   0   6     2025.17     2030.75     47.58 o 
   2   0   6      330.89      349.38     25.74 o 
   3   0   6      317.41      312.65     24.47 o 
   4   0   6        0.51        0.50      3.41 o 
   5   0   6        1.16       33.77     35.38 o 
   6   0   6       23.16       12.74     21.23 o 
 -10   1   6        0.15        4.61      3.81 o 
  -9   1   6       10.52        6.93      3.61 o 
  -8   1   6      102.14      113.28      6.68 o 
  -7   1   6       16.61       17.44      3.43 o 
  -6   1   6       69.19       84.47      5.43 o 
  -5   1   6        3.38        2.28      4.64 o 
  -4   1   6       22.26       18.88      2.77 o 
  -3   1   6      221.76      254.66      6.92 o 
  -2   1   6      567.50      575.60      9.67 o 
  -1   1   6       30.27       18.94      4.27 o 
   0   1   6      643.36      658.25     14.94 o 
   1   1   6        3.88        4.91      5.51 o 
   2   1   6       40.43       40.93      7.27 o 
   3   1   6       31.09       20.60      4.75 o 
   4   1   6      217.90      229.74      7.32 o 
   5   1   6        8.53       10.24     12.29 o 
   6   1   6       49.26       10.57     35.08 o 
 -10   2   6        9.23       27.36     12.79 o 
  -9   2   6       42.71       54.50     10.48 o 
  -8   2   6        1.16        3.25      2.75 o 
  -7   2   6       77.98       78.40      5.58 o 
  -6   2   6       26.68       21.48      5.57 o 
  -5   2   6       52.10       42.59      3.31 o 
  -4   2   6       32.38       23.06      6.33 o 
  -3   2   6       16.40       27.51      2.49 o 
  -2   2   6       13.95        7.23      4.96 o 
  -1   2   6       55.35       78.47      6.62 o 
   0   2   6       24.56       21.70      6.76 o 
   1   2   6      250.36      253.96      8.68 o 
   2   2   6       35.88       38.86      8.99 o 
   3   2   6       34.09       40.08      5.38 o 
   4   2   6       35.10       26.75      6.06 o 
   5   2   6        2.07       13.04     15.06 o 
   6   2   6        2.56        8.90     14.13 o 
  -9   3   6       54.46       41.44      4.92 o 
  -8   3   6       58.78       53.72      6.40 o 
  -7   3   6       49.57       66.15      5.42 o 
  -6   3   6       22.06       15.24      3.50 o 
  -5   3   6      338.93      334.77     12.97 o 
  -4   3   6      367.67      390.88     11.93 o 
  -3   3   6        0.12       -1.96      5.15 o 
  -2   3   6     1878.80     1803.93     22.84 o 
  -1   3   6       57.44       67.57      6.81 o 
   0   3   6     1212.01     1295.22     20.46 o 
   1   3   6      395.77      394.51     13.29 o 
   2   3   6       32.46       44.57      7.99 o 
   3   3   6       26.90       31.56      6.83 o 
   4   3   6      370.74      347.44     14.39 o 
   5   3   6       18.60        8.73      6.74 o 
   6   3   6       99.73      107.89     16.67 o 
  -9   4   6        9.95        8.91      4.51 o 
  -8   4   6       61.59       76.59      7.81 o 
  -7   4   6       50.27       42.94      3.19 o 
  -6   4   6      129.33      133.30      5.43 o 
  -5   4   6        0.33        0.16      6.81 o 
  -4   4   6      257.23      278.64     17.96 o 
  -3   4   6      652.67      641.12     13.91 o 
  -2   4   6      803.74      810.35     11.63 o 
  -1   4   6      137.19      154.16      6.28 o 
   0   4   6       85.32       83.41     10.50 o 
   1   4   6      103.17      105.62      6.86 o 
   2   4   6       25.20       20.80      6.10 o 
   3   4   6      391.55      390.34      9.95 o 
   4   4   6       59.78       39.43     10.93 o 
   5   4   6       20.87       17.56      6.97 o 
   6   4   6       16.23       14.46     21.80 o 
  -9   5   6        3.63       -2.22      8.69 o 
  -8   5   6       44.01       54.95      7.35 o 
  -7   5   6       33.75       37.51      3.77 o 
  -6   5   6       18.40       13.39      2.96 o 
  -5   5   6      443.73      464.05     21.51 o 
  -4   5   6      142.19      137.05     13.21 o 
  -3   5   6      238.41      233.56     12.25 o 
  -2   5   6      134.40      137.17      5.41 o 
  -1   5   6      237.02      219.66      7.50 o 
   0   5   6      312.59      330.55      8.72 o 
   1   5   6        2.53        1.77      5.56 o 
   2   5   6       17.10        8.92     11.62 o 
   3   5   6       14.07        8.91      7.54 o 
   4   5   6      241.13      232.76     19.06 o 
   5   5   6        4.23       -0.06      9.15 o 
   6   5   6        0.03      -10.97     11.65 o 
  -9   6   6       26.57       10.51     18.40 o 
  -8   6   6        7.85        5.55      3.17 o 
  -7   6   6      105.03      101.34      7.68 o 
  -6   6   6      349.27      385.80     10.97 o 
  -5   6   6       62.22       72.16     12.66 o 
  -4   6   6      307.42      319.73     23.84 o 
  -3   6   6       46.60       42.40      8.63 o 
  -2   6   6       12.61       13.79      4.26 o 
  -1   6   6       14.81       15.96      5.75 o 
   0   6   6      264.34      244.97      9.54 o 
   1   6   6       44.92       41.04     11.38 o 
   2   6   6      317.22      352.79     13.41 o 
   3   6   6       49.71       43.46      7.04 o 
   4   6   6       57.45       90.69     11.76 o 
   5   6   6      111.37      126.50     11.21 o 
   6   6   6        2.42       -2.64     20.38 o 
  -9   7   6       30.45       16.98     20.83 o 
  -8   7   6       42.41       28.85      4.20 o 
  -7   7   6        0.59       -0.99      3.23 o 
  -6   7   6        0.61        7.50      7.96 o 
  -5   7   6      141.35      163.51     20.57 o 
  -4   7   6       51.59       53.31     10.27 o 
  -3   7   6      228.29      235.06     12.65 o 
  -2   7   6        8.06        6.20      4.53 o 
  -1   7   6      148.07      134.69     13.33 o 
   0   7   6      130.85      149.13      8.26 o 
   1   7   6      560.77      561.06     16.44 o 
   2   7   6      274.31      235.74     14.68 o 
   3   7   6      298.18      281.67     15.58 o 
   4   7   6       43.12       11.43      8.28 o 
   5   7   6        1.32       -1.57      5.79 o 
  -9   8   6       24.87       11.12     12.13 o 
  -8   8   6        0.77       -0.69      7.48 o 
  -7   8   6       41.70       40.74      3.32 o 
  -6   8   6        0.62        0.53      4.94 o 
  -5   8   6        1.49       -0.18     10.48 o 
  -4   8   6       25.38       21.57     10.21 o 
  -3   8   6       12.50        9.83      8.57 o 
  -2   8   6      575.56      568.91     10.68 o 
  -1   8   6        8.07        4.67      6.50 o 
   0   8   6        1.73       -0.37      6.40 o 
   1   8   6       38.38       35.03     12.07 o 
   2   8   6        8.53        7.98      6.09 o 
   3   8   6        0.10       -6.63      9.05 o 
   4   8   6        0.17       -0.08      8.41 o 
   5   8   6        0.08       -4.81      6.99 o 
  -9   9   6        2.85        2.43     11.93 o 
  -8   9   6        4.24        5.32      4.98 o 
  -7   9   6      300.41      299.59     15.09 o 
  -6   9   6       38.00       34.47      9.48 o 
  -5   9   6      469.07      448.76     16.85 o 
  -4   9   6        7.09        4.33      9.50 o 
  -3   9   6       26.87       22.88     12.63 o 
  -2   9   6      593.85      593.76     16.46 o 
  -1   9   6        0.52        1.88      7.45 o 
   0   9   6      181.97      191.82     18.03 o 
   1   9   6      388.77      398.67     10.59 o 
   2   9   6      329.78      286.85     11.05 o 
   3   9   6      256.58      286.45     14.30 o 
   4   9   6       12.31       19.24     10.78 o 
   5   9   6        1.08       -2.88      9.69 o 
  -9  10   6        0.00       -4.18      6.61 o 
  -8  10   6        0.82       -2.89      5.86 o 
  -7  10   6      121.57      112.42      8.14 o 
  -6  10   6      169.64      168.43     21.83 o 
  -5  10   6       10.79       10.68      7.63 o 
  -4  10   6        6.84       21.42      9.64 o 
  -3  10   6      594.41      611.45     14.76 o 
  -2  10   6       81.39      116.24      9.48 o 
  -1  10   6      232.87      253.16     15.47 o 
   0  10   6      968.04      957.77     27.09 o 
   1  10   6      650.82      624.06     18.00 o 
   2  10   6      209.70      196.54     13.45 o 
   3  10   6        9.89       -0.52      8.98 o 
   4  10   6       29.22       44.69      8.91 o 
   5  10   6      133.25      152.33     12.88 o 
  -9  11   6        0.13        7.25      9.30 o 
  -8  11   6       48.91       29.39      6.66 o 
  -7  11   6        7.81       12.98      7.02 o 
  -6  11   6       66.08       74.31      7.33 o 
  -5  11   6       26.72       35.14      8.36 o 
  -4  11   6       86.30       98.32     10.88 o 
  -3  11   6      468.01      440.21     26.56 o 
  -2  11   6      365.82      376.85     15.79 o 
  -1  11   6      178.58      188.97     12.86 o 
   0  11   6       72.30       87.91      9.40 o 
   1  11   6      158.65      160.06     11.15 o 
   2  11   6       32.99       38.16      7.34 o 
   3  11   6       69.49       74.66      9.70 o 
   4  11   6       10.15        9.13      9.52 o 
   5  11   6        4.85        8.31     10.36 o 
  -8  12   6      350.30      329.43     19.24 o 
  -7  12   6      100.06       96.83     13.51 o 
  -6  12   6       60.81       51.34      3.09 o 
  -5  12   6        3.49        8.60      7.10 o 
  -4  12   6        5.89        7.17      2.49 o 
  -3  12   6     1195.21     1081.54     68.52 o 
  -2  12   6      374.83      374.91     15.82 o 
  -1  12   6      473.43      467.49     19.08 o 
   0  12   6      100.20      100.89      9.96 o 
   1  12   6      195.48      207.87      8.79 o 
   2  12   6      403.94      429.05     13.16 o 
   3  12   6      235.80      177.65     37.95 o 
   4  12   6       49.10       39.13     11.71 o 
   5  12   6       67.94       76.32     12.83 o 
  -8  13   6       78.46       51.86     10.42 o 
  -7  13   6       66.29       64.06     10.60 o 
  -6  13   6        0.56        1.38      3.81 o 
  -5  13   6      141.01      120.77     10.27 o 
  -4  13   6        0.36        1.10      3.09 o 
  -3  13   6        4.15       -6.01      7.90 o 
  -2  13   6      529.93      533.54     18.08 o 
  -1  13   6       91.43      112.70      8.29 o 
   0  13   6       29.85       23.59      7.37 o 
   1  13   6        8.91        6.92      8.13 o 
   2  13   6        4.08        2.53      7.61 o 
   3  13   6      113.81      133.10      7.01 o 
   4  13   6        0.25        1.52      7.38 o 
  -8  14   6       27.22       12.17      8.25 o 
  -7  14   6        1.14        0.49      9.01 o 
  -6  14   6       15.80        8.46     11.78 o 
  -5  14   6        7.00        1.90      2.49 o 
  -4  14   6        1.52        5.21      3.23 o 
  -3  14   6        1.16        2.13      3.97 o 
  -2  14   6       66.80       70.59      4.68 o 
  -1  14   6      363.32      341.42     14.10 o 
   0  14   6       27.93       36.84      9.59 o 
   1  14   6      248.37      215.79     10.36 o 
   2  14   6        0.24        2.43      6.01 o 
   3  14   6       14.30        1.07     13.83 o 
   4  14   6       24.15       18.61     10.04 o 
  -8  15   6        0.01        5.77      6.51 o 
  -7  15   6       17.03       12.02      7.27 o 
  -6  15   6        5.34       22.39     13.06 o 
  -5  15   6       92.06       86.53      8.27 o 
  -4  15   6       14.12       13.91      4.05 o 
  -3  15   6        0.01        6.22      6.10 o 
  -2  15   6      165.02      181.32      8.63 o 
  -1  15   6      126.54      148.46     13.09 o 
   0  15   6       28.34       33.93      7.96 o 
   1  15   6      196.48      193.61     10.92 o 
   2  15   6        0.22       -0.83      5.86 o 
   3  15   6       49.04       68.26     13.75 o 
   4  15   6       39.08       51.45     14.30 o 
  -7  16   6       12.96        5.27      8.43 o 
  -6  16   6       28.18       29.23      7.92 o 
  -5  16   6        5.75        6.88      3.89 o 
  -4  16   6       71.74       78.31     11.22 o 
  -3  16   6      202.05      206.93     10.48 o 
  -2  16   6       59.42       53.52      5.04 o 
  -1  16   6       25.68       31.36      5.20 o 
   0  16   6       23.60       14.68      6.01 o 
   1  16   6       17.27       11.05      9.76 o 
   2  16   6       45.39       43.69      7.76 o 
   3  16   6       26.93       43.04     17.88 o 
   4  16   6       12.45        1.09     20.09 o 
  -7  17   6        1.48       -2.14     11.27 o 
  -6  17   6        0.32        0.02      7.10 o 
  -5  17   6       16.65        8.81      7.17 o 
  -4  17   6       34.82       23.72      4.95 o 
  -3  17   6        2.07        4.12      7.91 o 
  -2  17   6        6.86        7.39      5.17 o 
  -1  17   6        1.03        3.94      5.67 o 
   0  17   6      136.59      140.34      9.67 o 
   1  17   6       95.89       99.14      6.73 o 
   2  17   6        0.35        2.95      6.33 o 
   3  17   6       15.60       20.39     15.29 o 
  -7  18   6        0.01       40.44     16.06 o 
  -6  18   6       65.45       81.95     14.70 o 
  -5  18   6       11.07       12.75      6.18 o 
  -4  18   6       32.16       22.78      6.26 o 
  -3  18   6       93.86      109.51      9.48 o 
  -2  18   6        4.87        4.57      6.48 o 
  -1  18   6      436.74      408.80     10.84 o 
   0  18   6       98.19       89.94      9.42 o 
   1  18   6       10.38        6.13      8.67 o 
   2  18   6       79.85       89.42     21.86 o 
   3  18   6       20.68       63.95     12.95 o 
  -6  19   6        0.08        2.62     13.33 o 
  -5  19   6        0.15        1.50      7.90 o 
  -4  19   6       66.21       70.58     14.84 o 
  -3  19   6        5.91       21.71     11.11 o 
  -2  19   6       16.97       15.20      5.83 o 
  -1  19   6       66.48       68.95      7.67 o 
   0  19   6       69.89       44.69     17.67 o 
   1  19   6        7.62       13.47      7.32 o 
   2  19   6       27.65       35.52     10.74 o 
  -6  20   6        0.08      -12.26     13.10 o 
  -5  20   6       23.88       29.07      9.05 o 
  -4  20   6        8.23        2.45      8.35 o 
  -3  20   6       26.77       33.61      8.43 o 
  -2  20   6       26.99       13.00      7.02 o 
  -1  20   6       68.89       72.84     13.05 o 
   0  20   6        6.74        2.55      5.19 o 
   1  20   6       29.40       29.42     10.16 o 
   2  20   6        3.21       -1.32      8.32 o 
  -5  21   6       52.65       78.98     23.32 o 
  -4  21   6       23.74       26.34     13.57 o 
  -3  21   6        0.74        1.46      8.96 o 
  -2  21   6       72.05       74.00      8.66 o 
  -1  21   6       43.50       29.46     11.90 o 
   0  21   6       24.24       13.27      9.59 o 
   1  21   6       44.11       45.03      9.13 o 
  -4  22   6      107.74      128.66     12.36 o 
  -3  22   6       70.91       53.94     11.97 o 
  -2  22   6        4.24        3.63      6.38 o 
  -1  22   6        0.12       -8.28      8.28 o 
   0  22   6        1.26       -3.00      6.63 o 
  -3  23   6       85.93       84.76     13.10 o 
  -2  23   6       74.70       94.11     18.29 o 
  -1  23   6        5.37        2.17      7.32 o 
  -9   1   7        4.22        3.12      3.97 o 
  -8   1   7       59.81       59.77      6.80 o 
  -7   1   7        6.43       11.10      3.26 o 
  -6   1   7       89.48       87.51      4.02 o 
  -5   1   7      427.60      503.95     11.54 o 
  -4   1   7       10.42        2.98      3.86 o 
  -3   1   7     1808.56     1841.40     21.06 o 
  -2   1   7       23.07       36.05      6.53 o 
  -1   1   7      509.96      545.64     13.55 o 
   0   1   7       14.45       18.42      8.39 o 
   1   1   7     1895.05     1801.59     43.61 o 
   2   1   7      795.23      744.36     16.79 o 
   3   1   7      209.41      216.07      7.33 o 
   4   1   7      180.33      183.41      5.46 o 
   5   1   7       45.64       44.16     11.89 o 
  -9   2   7       15.36        5.84      4.76 o 
  -8   2   7        4.01        3.70      3.28 o 
  -7   2   7        2.45        1.11      2.83 o 
  -6   2   7       87.46       82.71      8.31 o 
  -5   2   7        9.12       23.09      6.66 o 
  -4   2   7      695.90      741.73     17.14 o 
  -3   2   7       39.43       46.85      6.22 o 
  -2   2   7      554.18      554.48     15.79 o 
  -1   2   7      317.91      304.00     10.76 o 
   0   2   7       28.96       14.69      8.11 o 
   1   2   7      491.56      474.19     14.95 o 
   2   2   7      343.34      307.94      8.27 o 
   3   2   7       12.09       10.92      4.67 o 
   4   2   7      105.39       94.63      7.97 o 
   5   2   7        2.91        8.30     14.75 o 
  -9   3   7        5.52       -1.89      6.02 o 
  -8   3   7       12.12        7.21      2.70 o 
  -7   3   7        1.88        2.12      2.97 o 
  -6   3   7       35.13       29.02      5.85 o 
  -5   3   7       48.98       60.78      6.50 o 
  -4   3   7       96.16      108.82      7.87 o 
  -3   3   7       44.82       34.99      4.63 o 
  -2   3   7       29.11       25.23      7.18 o 
  -1   3   7      242.00      251.47     12.72 o 
   0   3   7      111.94      131.23      8.68 o 
   1   3   7       23.63       25.97      7.15 o 
   2   3   7        0.30       -1.76      4.72 o 
   3   3   7      281.08      284.74     13.07 o 
   4   3   7       11.51       14.32      6.79 o 
   5   3   7        1.66       10.04     16.79 o 
  -9   4   7       12.09        3.63      8.89 o 
  -8   4   7        9.26       -0.80      5.01 o 
  -7   4   7       48.43       42.16      8.25 o 
  -6   4   7        2.10       -2.06      4.80 o 
  -5   4   7        2.46        4.36      7.26 o 
  -4   4   7      121.47      121.93     11.10 o 
  -3   4   7       24.98       26.24      9.42 o 
  -2   4   7      858.64      847.51     14.05 o 
  -1   4   7      837.81      862.88     15.46 o 
   0   4   7        9.39        4.52      5.22 o 
   1   4   7      202.80      245.01     11.88 o 
   2   4   7       69.54       65.17      6.42 o 
   3   4   7        1.07       -1.02      7.58 o 
   4   4   7       38.01       36.24      5.88 o 
   5   4   7        5.58       19.23     12.62 o 
  -9   5   7       13.08        6.40     12.89 o 
  -8   5   7       90.26       86.21     12.98 o 
  -7   5   7        7.72       11.11      4.67 o 
  -6   5   7       46.84       42.18      7.24 o 
  -5   5   7       37.26       45.04      9.41 o 
  -4   5   7       43.67       47.28     10.86 o 
  -3   5   7      165.47      171.65     10.90 o 
  -2   5   7        0.15       -2.15      4.50 o 
  -1   5   7      442.80      473.74     12.23 o 
   0   5   7      112.10      109.48     10.52 o 
   1   5   7       19.94       21.70      5.89 o 
   2   5   7      150.01      129.81     11.13 o 
   3   5   7        6.30       10.82      5.37 o 
   4   5   7        2.07        5.48      8.23 o 
   5   5   7       53.04       55.53     16.46 o 
  -9   6   7       26.03       18.60     10.11 o 
  -8   6   7       26.43       28.97      8.30 o 
  -7   6   7        0.42        8.85      8.21 o 
  -6   6   7        2.89       -0.98      4.36 o 
  -5   6   7      202.66      220.00     19.52 o 
  -4   6   7      111.81      110.94     12.26 o 
  -3   6   7       60.14       86.30     10.94 o 
  -2   6   7       13.90       11.43      5.44 o 
  -1   6   7      212.23      207.82     10.59 o 
   0   6   7       95.34       99.71      9.28 o 
   1   6   7       32.21       22.44      6.95 o 
   2   6   7       21.32       10.64      6.36 o 
   3   6   7       56.44       46.07      7.54 o 
   4   6   7        9.75       12.78      8.22 o 
   5   6   7        0.00        4.23      7.76 o 
  -9   7   7       47.43       31.54     11.32 o 
  -8   7   7       11.16        0.68      7.88 o 
  -7   7   7        2.71        1.57      5.76 o 
  -6   7   7        9.21        1.92      6.93 o 
  -5   7   7       94.90      100.39      9.24 o 
  -4   7   7      415.16      414.80     24.02 o 
  -3   7   7      326.71      321.25     16.23 o 
  -2   7   7      364.08      365.07     10.55 o 
  -1   7   7       45.67       43.13      6.73 o 
   0   7   7      166.79      167.52      8.83 o 
   1   7   7       53.28       57.08      8.84 o 
   2   7   7       82.71       81.10     10.31 o 
   3   7   7      191.65      182.81     10.39 o 
   4   7   7        5.29        0.58      5.99 o 
   5   7   7       40.40       47.65     10.70 o 
  -9   8   7        1.10        3.18      7.44 o 
  -8   8   7        2.18       -0.80      4.17 o 
  -7   8   7       68.63       71.67      8.83 o 
  -6   8   7       80.68      100.88     14.41 o 
  -5   8   7      819.15      852.91     19.93 o 
  -4   8   7      282.10      288.62     15.44 o 
  -3   8   7       69.15       80.70     19.17 o 
  -2   8   7      430.70      439.61     16.12 o 
  -1   8   7      529.00      512.53     13.36 o 
   0   8   7       58.07       55.30      6.43 o 
   1   8   7      815.74      822.66     14.01 o 
   2   8   7       92.70       98.58      7.09 o 
   3   8   7      208.09      217.48     10.01 o 
   4   8   7       29.11       29.35      7.43 o 
   5   8   7       39.12       34.57      7.27 o 
  -9   9   7        2.36      -13.62     15.87 o 
  -8   9   7       18.61       11.13      5.80 o 
  -7   9   7       15.81       26.10      7.03 o 
  -6   9   7       84.80       94.08     15.08 o 
  -5   9   7      231.50      205.54     14.44 o 
  -4   9   7      194.40      180.33     11.94 o 
  -3   9   7      249.07      261.88     15.96 o 
  -2   9   7        0.29        8.68      5.32 o 
  -1   9   7      121.44      122.49      9.57 o 
   0   9   7      183.83      191.81     16.05 o 
   1   9   7      711.14      687.86     13.86 o 
   2   9   7       54.96       35.32      5.69 o 
   3   9   7       27.03       28.00      7.44 o 
   4   9   7        0.00       -2.56      6.74 o 
  -9  10   7        7.79       23.97      7.44 o 
  -8  10   7        2.04       -3.75      7.50 o 
  -7  10   7       30.00       32.51      7.86 o 
  -6  10   7       12.67       23.33      9.02 o 
  -5  10   7       14.73       18.50      9.51 o 
  -4  10   7      598.65      591.35     30.01 o 
  -3  10   7      415.66      414.12     18.61 o 
  -2  10   7       23.05       22.18      5.37 o 
  -1  10   7       29.33       38.92      7.05 o 
   0  10   7       15.13       15.69      6.62 o 
   1  10   7      277.02      272.60      8.76 o 
   2  10   7       44.12       21.51      6.11 o 
   3  10   7      118.27       89.48     15.74 o 
   4  10   7       51.07       48.35      7.58 o 
  -8  11   7        1.55        6.45      6.25 o 
  -7  11   7        0.04       -4.84      9.67 o 
  -6  11   7       65.22       98.66     15.68 o 
  -5  11   7       67.60       62.82      9.88 o 
  -4  11   7      964.69      966.48     23.90 o 
  -3  11   7       17.73        8.15      3.61 o 
  -2  11   7        0.03       -0.07      3.59 o 
  -1  11   7        0.78        0.60      4.23 o 
   0  11   7       81.13       70.92      9.74 o 
   1  11   7      140.29      147.35     10.69 o 
   2  11   7        3.05        7.18      4.24 o 
   3  11   7        3.84        1.94      9.02 o 
   4  11   7        0.93       13.16      8.19 o 
  -8  12   7       40.63       26.78      8.70 o 
  -7  12   7        1.33        0.67      7.44 o 
  -6  12   7        4.44        2.77     10.58 o 
  -5  12   7       16.37       17.82      7.77 o 
  -4  12   7      144.65      130.65      9.41 o 
  -3  12   7        6.82       16.38      4.29 o 
  -2  12   7       36.03       34.69      7.41 o 
  -1  12   7      109.55       94.80      7.90 o 
   0  12   7      116.85      109.30     11.57 o 
   1  12   7       49.63       63.37      7.53 o 
   2  12   7       11.49        5.39      6.85 o 
   3  12   7        0.75       11.47     10.10 o 
   4  12   7        6.67        3.38      8.87 o 
  -8  13   7        8.02       -3.23     13.44 o 
  -7  13   7        3.90        3.51      6.50 o 
  -6  13   7       89.03       94.92      8.65 o 
  -5  13   7       83.71       87.06     10.58 o 
  -4  13   7       55.69       60.85      9.22 o 
  -3  13   7       19.14       30.80      9.75 o 
  -2  13   7        8.81       11.70      6.12 o 
  -1  13   7      362.84      347.91     11.67 o 
   0  13   7      119.49      116.79      9.43 o 
   1  13   7       49.38       39.65      7.37 o 
   2  13   7      145.41      149.72      8.09 o 
   3  13   7        3.82       12.54     10.03 o 
   4  13   7       19.54       22.94      9.47 o 
  -8  14   7       48.18       48.15     18.45 o 
  -7  14   7        4.76       16.38      8.02 o 
  -6  14   7        0.13        0.87      6.60 o 
  -5  14   7       50.71       58.85     10.91 o 
  -4  14   7      587.21      569.82     23.63 o 
  -3  14   7       33.78       28.10     14.57 o 
  -2  14   7      414.35      395.76     10.26 o 
  -1  14   7      109.74      119.67     11.46 o 
   0  14   7        4.41        5.96      6.45 o 
   1  14   7       48.27       73.25      8.04 o 
   2  14   7        4.50       15.27      5.27 o 
   3  14   7       81.99       79.37     12.87 o 
  -7  15   7        1.00       -1.31      6.49 o 
  -6  15   7        1.90       13.63     12.72 o 
  -5  15   7       17.99       15.48      9.36 o 
  -4  15   7        2.89        6.97      6.36 o 
  -3  15   7       10.11       21.69     10.93 o 
  -2  15   7       83.49       59.41      9.61 o 
  -1  15   7        6.30        4.93      7.27 o 
   0  15   7       17.81       13.44      6.49 o 
   1  15   7        2.54       -4.60      8.40 o 
   2  15   7        3.77        0.32      6.44 o 
   3  15   7        1.95        6.41     14.52 o 
  -7  16   7        2.84       -4.75      8.33 o 
  -6  16   7       19.49        8.83     10.86 o 
  -5  16   7       45.59       26.13      8.28 o 
  -4  16   7       38.06       46.93      8.15 o 
  -3  16   7       11.34       -1.44      7.75 o 
  -2  16   7       46.32       42.78      6.13 o 
  -1  16   7        0.32       -2.67      6.71 o 
   0  16   7       85.66       81.61      8.08 o 
   1  16   7       85.05       89.31      9.11 o 
   2  16   7        0.34       -3.75      6.34 o 
   3  16   7        2.08       11.75      8.57 o 
  -7  17   7        9.96        4.99     12.22 o 
  -6  17   7       21.62       31.97     20.25 o 
  -5  17   7       22.60       -0.35     21.30 o 
  -4  17   7       27.25       38.81     16.90 o 
  -3  17   7      165.82      193.65     11.21 o 
  -2  17   7        6.02       -6.68      7.14 o 
  -1  17   7       47.74       42.02      7.32 o 
   0  17   7       21.28       27.20      7.04 o 
   1  17   7        4.39       -5.33      5.33 o 
   2  17   7       25.80        7.77      6.69 o 
  -6  18   7       24.50      -13.41     23.03 o 
  -5  18   7        1.59      -19.96     24.96 o 
  -4  18   7        0.03       -7.94      9.24 o 
  -3  18   7       38.90       23.08      6.60 o 
  -2  18   7        0.64        5.74      5.06 o 
  -1  18   7        2.73        2.89      9.56 o 
   0  18   7        1.24        2.61      9.36 o 
   1  18   7        7.39        2.02      8.30 o 
   2  18   7       24.65       15.42     15.01 o 
  -6  19   7       20.52       33.24     10.25 o 
  -5  19   7        4.60       15.12     14.37 o 
  -4  19   7       50.75       44.81     12.88 o 
  -3  19   7       17.55       15.57     10.50 o 
  -2  19   7       11.96        1.47      3.98 o 
  -1  19   7       30.40       36.93     10.78 o 
   0  19   7        6.41        3.14     12.08 o 
   1  19   7        0.59        1.26      9.09 o 
  -5  20   7       18.88       27.01     14.14 o 
  -4  20   7        0.34       -1.37     10.59 o 
  -3  20   7        3.42        8.92     10.39 o 
  -2  20   7       17.43        4.85      6.63 o 
  -1  20   7       10.50       11.86      7.59 o 
   0  20   7        0.93       -4.83      6.79 o 
   1  20   7       32.86       41.08     11.21 o 
  -4  21   7       30.22       42.10     12.52 o 
  -3  21   7      108.69       80.95     16.96 o 
  -2  21   7        0.84       -0.21      4.59 o 
  -1  21   7        0.22        7.49      6.48 o 
   0  21   7       11.68       14.54      7.54 o 
  -3  22   7       94.61       75.75     29.05 o 
  -2  22   7        0.09        2.09      9.25 o 
  -9   0   8        0.02        1.01     21.63 o 
  -8   0   8       17.00        7.48     12.94 o 
  -7   0   8        3.06        2.73      3.19 o 
  -6   0   8        8.57       10.28      4.44 o 
  -5   0   8      134.20      142.37      4.95 o 
  -4   0   8       23.86       16.78      4.86 o 
  -3   0   8     2251.48     2237.99    121.32 o 
  -2   0   8      613.13      669.78     22.62 o 
  -1   0   8      162.56      178.18     14.86 o 
   0   0   8      769.68      773.36     36.97 o 
   1   0   8      131.59      145.14     17.45 o 
   2   0   8        0.70        4.22      8.99 o 
   3   0   8       53.75       44.57      7.89 o 
   4   0   8        4.78       -2.22     16.98 o 
  -9   1   8        6.98       -0.10      8.15 o 
  -8   1   8        5.16        3.96      4.38 o 
  -7   1   8       41.99       40.97      2.95 o 
  -6   1   8       26.18       32.34      6.88 o 
  -5   1   8       67.37       66.88      4.97 o 
  -4   1   8        7.30        5.94      3.19 o 
  -3   1   8       45.77       46.05      7.30 o 
  -2   1   8       65.41       80.21      8.23 o 
  -1   1   8      499.22      504.54     13.68 o 
   0   1   8       10.70        3.97      5.79 o 
   1   1   8       10.44       10.55      6.01 o 
   2   1   8       11.48       20.65      8.08 o 
   3   1   8        6.94        8.26      5.96 o 
   4   1   8        7.99        8.53     11.59 o 
  -9   2   8        4.67        1.02     15.94 o 
  -8   2   8        7.41        7.12      7.27 o 
  -7   2   8        0.62        9.25      5.97 o 
  -6   2   8       13.86       20.10      4.31 o 
  -5   2   8        4.29       -5.93      6.68 o 
  -4   2   8        2.33        3.98      6.50 o 
  -3   2   8      443.03      424.13     19.22 o 
  -2   2   8      172.54      187.01      9.15 o 
  -1   2   8     1020.09     1069.78     18.80 o 
   0   2   8        1.63       -1.79      5.75 o 
   1   2   8        0.11        0.25      5.63 o 
   2   2   8      196.44      183.39     12.81 o 
   3   2   8       24.94       27.04      5.51 o 
   4   2   8        5.35        1.43      8.86 o 
  -9   3   8       65.92       20.81     10.08 o 
  -8   3   8        0.13       -1.32      5.97 o 
  -7   3   8      143.51      164.09     22.80 o 
  -6   3   8       44.59       49.07      6.25 o 
  -5   3   8      433.35      430.79     16.16 o 
  -4   3   8      216.29      222.84     11.45 o 
  -3   3   8       26.18       25.39      4.39 o 
  -2   3   8       63.62       64.04      6.31 o 
  -1   3   8     1463.50     1489.12     27.96 o 
   0   3   8       46.23       66.98      7.61 o 
   1   3   8       52.97       63.50      5.47 o 
   2   3   8      109.44      110.53      7.91 o 
   3   3   8       39.83       30.98      7.31 o 
   4   3   8       98.58      119.49     10.66 o 
  -9   4   8        4.74        4.02     11.28 o 
  -8   4   8        9.77        1.66      6.67 o 
  -7   4   8        4.78       -1.21      3.22 o 
  -6   4   8       13.51       13.37      4.84 o 
  -5   4   8       89.43       93.03      6.66 o 
  -4   4   8      272.14      276.36     14.93 o 
  -3   4   8      210.12      186.74      7.10 o 
  -2   4   8      237.17      247.84      8.51 o 
  -1   4   8      141.85      135.42      7.38 o 
   0   4   8     1095.81     1098.25     22.39 o 
   1   4   8        0.31       -2.43      4.23 o 
   2   4   8      255.37      251.39     10.41 o 
   3   4   8        4.07       -0.01      7.26 o 
   4   4   8        7.31       16.65      7.57 o 
  -9   5   8       11.51       -0.47      9.28 o 
  -8   5   8       31.78       25.18      8.22 o 
  -7   5   8      152.83      162.24      7.57 o 
  -6   5   8        0.00       -0.44      7.97 o 
  -5   5   8      131.84      131.28      7.93 o 
  -4   5   8      322.43      336.70     16.55 o 
  -3   5   8        2.24       13.51      7.90 o 
  -2   5   8      483.89      481.69     13.86 o 
  -1   5   8      625.20      664.58     13.53 o 
   0   5   8        3.16       -4.74      6.29 o 
   1   5   8      142.09      134.23      6.34 o 
   2   5   8       32.84       45.18      6.37 o 
   3   5   8       51.82       65.78      8.67 o 
   4   5   8       35.64       35.88      9.18 o 
  -9   6   8        3.10        9.74      8.22 o 
  -8   6   8       32.94       28.91     11.27 o 
  -7   6   8        0.58       -2.04      4.19 o 
  -6   6   8      428.50      477.70     15.50 o 
  -5   6   8        9.45        6.04      7.07 o 
  -4   6   8       31.78       28.72      9.13 o 
  -3   6   8      521.79      507.97     16.17 o 
  -2   6   8      182.93      187.32      8.23 o 
  -1   6   8      506.90      496.01     11.66 o 
   0   6   8      368.95      405.65      9.50 o 
   1   6   8      150.30      155.09      8.88 o 
   2   6   8       20.78       20.29      7.18 o 
   3   6   8        1.42        6.11      7.66 o 
   4   6   8        7.39        8.24      6.40 o 
  -9   7   8       22.55       54.99     39.33 o 
  -8   7   8        3.14        1.43      4.87 o 
  -7   7   8        0.66        5.82      5.64 o 
  -6   7   8       81.50       81.52      9.49 o 
  -5   7   8      154.71      155.68     10.57 o 
  -4   7   8       58.58       59.81      9.05 o 
  -3   7   8      139.17      128.29     13.84 o 
  -2   7   8       45.14       43.42      5.47 o 
  -1   7   8        6.87        5.56      4.55 o 
   0   7   8       27.65       33.62      6.50 o 
   1   7   8       21.94       16.77      5.40 o 
   2   7   8        7.12       11.04      6.22 o 
   3   7   8        5.04        8.47      5.81 o 
   4   7   8       41.17       34.51     11.14 o 
  -9   8   8        0.07        3.86      8.56 o 
  -8   8   8       14.03       14.14      5.34 o 
  -7   8   8       22.72       18.77      5.28 o 
  -6   8   8      200.26      207.40     10.62 o 
  -5   8   8       64.38       69.27      7.53 o 
  -4   8   8        3.42       -4.34      9.13 o 
  -3   8   8        0.02        4.92      7.31 o 
  -2   8   8      112.51      105.90      8.64 o 
  -1   8   8       25.58       17.84      6.45 o 
   0   8   8        2.18       -3.48      5.37 o 
   1   8   8        2.09        4.35      5.62 o 
   2   8   8       16.28       14.46      7.48 o 
   3   8   8        0.02       -7.12      8.10 o 
   4   8   8       29.66       47.63     11.70 o 
  -8   9   8        1.65       -3.95      6.17 o 
  -7   9   8       23.40       27.94      6.29 o 
  -6   9   8        1.76       -1.03      6.13 o 
  -5   9   8        0.06       -0.55      6.95 o 
  -4   9   8       66.40       66.19     11.37 o 
  -3   9   8       31.77       19.33      7.74 o 
  -2   9   8      276.46      260.29      8.83 o 
  -1   9   8      487.05      495.99     11.95 o 
   0   9   8       12.45       24.55      6.22 o 
   1   9   8       23.38       34.76      4.76 o 
   2   9   8       59.13       89.70     19.47 o 
   3   9   8        6.79       10.37      6.24 o 
   4   9   8       30.95       55.73     14.62 o 
  -8  10   8        4.40       -2.67      7.21 o 
  -7  10   8        2.83       -2.86     10.13 o 
  -6  10   8      174.22      167.84     12.26 o 
  -5  10   8       66.41       82.23     13.70 o 
  -4  10   8        0.42        8.08      8.11 o 
  -3  10   8      205.80      224.80     15.48 o 
  -2  10   8       17.61       14.95      4.69 o 
  -1  10   8       75.26       75.66      5.59 o 
   0  10   8       58.44       65.61      6.33 o 
   1  10   8       69.56       61.53      8.69 o 
   2  10   8       62.90       73.29     12.18 o 
   3  10   8        7.44        8.94      6.85 o 
  -8  11   8        8.21        6.84      7.78 o 
  -7  11   8        2.88       -4.02      6.89 o 
  -6  11   8       12.71       10.74      6.08 o 
  -5  11   8       81.26       86.20     10.36 o 
  -4  11   8       81.52       72.01      9.69 o 
  -3  11   8        0.01       -0.20      9.65 o 
  -2  11   8       29.48       23.88      3.53 o 
  -1  11   8      177.17      192.48      7.28 o 
   0  11   8       72.12       48.48      6.23 o 
   1  11   8       17.47       22.60      4.84 o 
   2  11   8        6.63       -2.18      3.99 o 
   3  11   8        0.52       10.95     10.52 o 
  -8  12   8       18.78       36.29     12.01 o 
  -7  12   8       26.45       32.11      7.50 o 
  -6  12   8       75.29       67.82      8.29 o 
  -5  12   8        5.88       12.19     10.32 o 
  -4  12   8       18.56       17.59      9.04 o 
  -3  12   8      250.21      240.45     12.34 o 
  -2  12   8      167.72      194.72     11.91 o 
  -1  12   8       24.77       25.21      6.31 o 
   0  12   8      468.68      498.95     16.62 o 
   1  12   8       21.66       19.92      5.65 o 
   2  12   8       96.82      103.26     12.76 o 
   3  12   8       18.04        6.60     12.60 o 
  -8  13   8        2.42       -8.72      8.72 o 
  -7  13   8        1.22       -9.74      9.74 o 
  -6  13   8       13.46        3.83     11.19 o 
  -5  13   8        6.63       -2.12     12.09 o 
  -4  13   8        2.68       -0.65      9.85 o 
  -3  13   8       40.00       34.02      3.66 o 
  -2  13   8       76.29       61.78      5.67 o 
  -1  13   8        1.86       -1.39      4.45 o 
   0  13   8       45.74       37.61      5.27 o 
   1  13   8       48.70       44.24      4.80 o 
   2  13   8       12.70       20.11      6.59 o 
   3  13   8       12.89       20.59      6.96 o 
  -7  14   8        0.45       23.88     14.50 o 
  -6  14   8        6.54       22.03     11.18 o 
  -5  14   8        4.78        7.74      8.26 o 
  -4  14   8       18.03        8.70      8.39 o 
  -3  14   8        0.02        1.41      3.45 o 
  -2  14   8       10.03       10.58      5.26 o 
  -1  14   8       74.29       78.81      6.20 o 
   0  14   8       63.45       53.15      6.63 o 
   1  14   8        1.89        0.24      6.35 o 
   2  14   8       25.01       39.83      9.85 o 
  -7  15   8       23.95       27.72     15.12 o 
  -6  15   8       15.01       14.49      9.16 o 
  -5  15   8        0.03        8.36      7.33 o 
  -4  15   8       19.07       23.94      8.04 o 
  -3  15   8        0.06        3.69      3.68 o 
  -2  15   8        0.74        3.19      3.89 o 
  -1  15   8       79.30       80.04      5.52 o 
   0  15   8       32.18       35.27      5.55 o 
   1  15   8       13.22       11.60      6.22 o 
   2  15   8       24.49       19.83      9.27 o 
  -7  16   8       17.45       15.23     11.24 o 
  -6  16   8        7.13       12.89     11.30 o 
  -5  16   8       14.92       45.94     16.56 o 
  -4  16   8        0.96       -2.39      8.26 o 
  -3  16   8      132.45      170.37     11.11 o 
  -2  16   8       36.93       27.52      6.89 o 
  -1  16   8        4.18        2.79      5.34 o 
   0  16   8       70.13       55.01      8.83 o 
   1  16   8        0.12       -0.33      4.87 o 
   2  16   8       50.56       56.57     10.63 o 
  -6  17   8       57.60       78.63     14.02 o 
  -5  17   8        7.31       -6.31      9.93 o 
  -4  17   8        0.15       -1.38      7.61 o 
  -3  17   8        1.33        1.96      7.49 o 
  -2  17   8        0.67       -6.44      6.44 o 
  -1  17   8       53.64       38.61      7.38 o 
   0  17   8        5.60        1.38      6.48 o 
   1  17   8        2.76       -3.16      9.23 o 
  -6  18   8        5.85       30.33     25.68 o 
  -5  18   8       84.91       99.84     20.49 o 
  -4  18   8        4.80       14.68     17.08 o 
  -3  18   8       22.36       38.12      9.17 o 
  -2  18   8       58.97       82.68     13.70 o 
  -1  18   8        0.79       -1.99      7.16 o 
   0  18   8       75.43       97.11     14.35 o 
   1  18   8        3.39       -6.12      7.09 o 
  -5  19   8        0.96       -9.35      9.35 o 
  -4  19   8       19.24       19.91     12.05 o 
  -3  19   8        3.65        9.37     10.68 o 
  -2  19   8       36.59       36.25      8.57 o 
  -1  19   8       38.12       30.85      9.88 o 
   0  19   8        3.36        2.80      7.55 o 
  -4  20   8        8.15       19.81     10.50 o 
  -3  20   8        1.26      -10.07     13.67 o 
  -2  20   8       10.22       10.05      8.03 o 
  -1  20   8       21.44       14.65      9.89 o 
  -9   1   9        3.72       -0.20     17.59 o 
  -8   1   9       29.28       15.03     10.36 o 
  -7   1   9        0.21        9.69     10.15 o 
  -6   1   9       26.92       16.20     10.17 o 
  -5   1   9       29.05       31.81      3.71 o 
  -4   1   9       59.07       75.38      5.40 o 
  -3   1   9       57.91       51.92      7.59 o 
  -2   1   9      638.00      635.55     20.44 o 
  -1   1   9       46.34       33.22      6.52 o 
   0   1   9      302.02      323.95     10.94 o 
   1   1   9       58.97       50.06      8.21 o 
   2   1   9        3.46        6.30      7.28 o 
   3   1   9       49.45       58.20     16.05 o 
  -9   2   9       13.64        8.25     10.51 o 
  -8   2   9        2.66       -2.35      8.64 o 
  -7   2   9        0.03       -5.27      5.52 o 
  -6   2   9       38.61       44.30      9.33 o 
  -5   2   9       99.45       87.72      6.55 o 
  -4   2   9      308.24      313.77     18.15 o 
  -3   2   9       25.49       25.26      4.47 o 
  -2   2   9      406.34      413.31     13.90 o 
  -1   2   9        0.69        1.22      5.85 o 
   0   2   9      122.34      115.46      8.84 o 
   1   2   9        2.32        2.52      8.44 o 
   2   2   9       48.56       51.09      7.74 o 
   3   2   9        0.58        9.33      7.08 o 
  -9   3   9        0.10        4.65     12.82 o 
  -8   3   9       35.33       14.79      9.85 o 
  -7   3   9       41.65       25.82      7.17 o 
  -6   3   9        1.55        2.96      2.90 o 
  -5   3   9        6.30        9.20      5.26 o 
  -4   3   9      118.65      100.14      5.83 o 
  -3   3   9      213.76      219.90     11.17 o 
  -2   3   9       30.77       20.44      3.86 o 
  -1   3   9      101.15      107.15      6.40 o 
   0   3   9        1.13        4.71      5.40 o 
   1   3   9       41.74       27.87      5.96 o 
   2   3   9       12.99       13.63      4.13 o 
   3   3   9       13.77       14.81      8.86 o 
  -9   4   9        3.65       -5.26     15.16 o 
  -8   4   9       32.75        7.99      9.18 o 
  -7   4   9       70.99       63.54      8.26 o 
  -6   4   9       82.21       92.86     11.45 o 
  -5   4   9        1.18       -1.75      5.43 o 
  -4   4   9      121.56      127.28      6.78 o 
  -3   4   9       32.54       23.80      5.54 o 
  -2   4   9      117.05      126.73      6.04 o 
  -1   4   9       25.68       15.62      4.90 o 
   0   4   9      329.79      339.80      7.87 o 
   1   4   9       50.17       58.27      6.50 o 
   2   4   9      106.73      136.41     18.61 o 
   3   4   9        6.74        8.06      5.79 o 
  -9   5   9        2.93       -0.12     11.41 o 
  -8   5   9        0.25        3.13      5.07 o 
  -7   5   9       52.92       50.03      8.49 o 
  -6   5   9        0.08        6.58      6.16 o 
  -5   5   9      159.96      173.29     19.24 o 
  -4   5   9       34.92       40.68      6.46 o 
  -3   5   9      477.15      455.31     10.45 o 
  -2   5   9      357.32      360.04      8.29 o 
  -1   5   9      116.81      108.48      6.34 o 
   0   5   9       49.61       71.11      8.48 o 
   1   5   9      108.61      126.78     10.91 o 
   2   5   9        2.47       -2.65      5.51 o 
   3   5   9      123.63      129.77     15.91 o 
  -9   6   9        1.05        8.69     15.57 o 
  -8   6   9       27.65       16.27      5.66 o 
  -7   6   9      173.35      177.78     10.70 o 
  -6   6   9        0.62        1.42      5.99 o 
  -5   6   9       68.59       53.88      9.31 o 
  -4   6   9       72.92       72.44      9.96 o 
  -3   6   9       27.60       29.30      6.69 o 
  -2   6   9      168.45      187.42      7.43 o 
  -1   6   9      159.18      156.23      7.60 o 
   0   6   9       88.87       81.09      5.69 o 
   1   6   9      149.81      138.84     14.29 o 
   2   6   9        6.83       12.43      6.73 o 
   3   6   9       11.72       10.02      8.36 o 
  -8   7   9       35.50       46.88     13.28 o 
  -7   7   9        1.03        1.23      6.18 o 
  -6   7   9       28.02       21.62      7.61 o 
  -5   7   9      239.54      251.53     10.49 o 
  -4   7   9        6.92        8.48      6.24 o 
  -3   7   9      741.31      728.24     18.76 o 
  -2   7   9        0.54       -1.38      4.04 o 
  -1   7   9       79.50       69.64      6.04 o 
   0   7   9       84.67      121.45     10.19 o 
   1   7   9       15.85       23.92      6.43 o 
   2   7   9        2.01        5.76      6.15 o 
   3   7   9       79.36       85.87     18.25 o 
  -8   8   9        4.42       -2.14      6.48 o 
  -7   8   9        6.04        9.72      6.02 o 
  -6   8   9       66.57       72.44      7.05 o 
  -5   8   9      172.25      184.76     13.41 o 
  -4   8   9      180.86      167.08     25.19 o 
  -3   8   9       28.25       14.70      7.15 o 
  -2   8   9       39.24       45.21      5.42 o 
  -1   8   9      508.39      501.32     12.48 o 
   0   8   9       21.70       29.94      5.35 o 
   1   8   9      168.64      175.45      8.63 o 
   2   8   9      125.48      167.41     10.03 o 
   3   8   9        1.16        3.86      7.54 o 
  -8   9   9        2.19        2.51     10.70 o 
  -7   9   9       35.40       33.21      5.24 o 
  -6   9   9       15.09       15.86      6.83 o 
  -5   9   9       13.72        4.89      8.02 o 
  -4   9   9        4.60       -0.22      5.80 o 
  -3   9   9        2.63        1.96     13.05 o 
  -2   9   9        1.14        2.61      2.60 o 
  -1   9   9       39.15       39.16      6.30 o 
   0   9   9       14.98        7.36      6.87 o 
   1   9   9        0.30       -1.62      4.01 o 
   2   9   9       49.77       48.38      7.12 o 
   3   9   9        0.01        9.50     12.94 o 
  -8  10   9        5.18       17.11     10.55 o 
  -7  10   9       14.40       31.52      8.54 o 
  -6  10   9        7.90        6.79      7.59 o 
  -5  10   9        8.73       14.57     11.44 o 
  -4  10   9       28.09       28.64      8.51 o 
  -3  10   9      142.07      146.64      9.23 o 
  -2  10   9       22.92       12.25      4.52 o 
  -1  10   9      243.65      274.85     11.11 o 
   0  10   9       53.38       51.91      5.22 o 
   1  10   9       35.18       33.58      6.25 o 
   2  10   9       12.92       10.61     10.65 o 
  -8  11   9       22.84       38.58     14.88 o 
  -7  11   9       19.77       17.19     10.53 o 
  -6  11   9        0.71        8.78      7.51 o 
  -5  11   9       96.73       93.01     15.38 o 
  -4  11   9       50.30       49.00     10.72 o 
  -3  11   9      100.74      119.55      9.08 o 
  -2  11   9       71.31       80.67      5.70 o 
  -1  11   9        4.81        5.78      4.26 o 
   0  11   9       47.27       58.63      6.33 o 
   1  11   9       63.54       53.48      7.80 o 
   2  11   9       42.32       33.44      7.97 o 
  -7  12   9        2.21       -6.70      8.66 o 
  -6  12   9        0.22       10.63      7.01 o 
  -5  12   9       19.10       10.49      6.41 o 
  -4  12   9       46.01       49.04     10.25 o 
  -3  12   9       16.61       21.91     13.37 o 
  -2  12   9       67.46       82.56      5.24 o 
  -1  12   9       22.31       28.84      5.73 o 
   0  12   9       17.58        8.99      6.60 o 
   1  12   9        5.50        3.63      4.37 o 
   2  12   9       39.90       41.05      7.67 o 
  -7  13   9        0.70       10.90      6.91 o 
  -6  13   9        4.68       19.06      8.67 o 
  -5  13   9       18.81       16.21      8.40 o 
  -4  13   9        0.27       -1.04      7.01 o 
  -3  13   9       34.19       27.58      9.08 o 
  -2  13   9       81.64      100.58      7.29 o 
  -1  13   9        1.56       -0.43      5.12 o 
   0  13   9       79.00       79.50      6.86 o 
   1  13   9       76.37       64.85      8.30 o 
   2  13   9        1.79       -1.21     18.20 o 
  -7  14   9       36.50       47.88     11.62 o 
  -6  14   9       88.18       77.69     13.23 o 
  -5  14   9       15.50       23.27     10.58 o 
  -4  14   9      123.71      118.31     18.28 o 
  -3  14   9       30.85       30.11      8.36 o 
  -2  14   9      116.18      127.85      7.44 o 
  -1  14   9      209.89      213.06      9.57 o 
   0  14   9       14.66        8.40      4.95 o 
   1  14   9       63.25       58.48      7.07 o 
  -6  15   9        7.32        1.99      9.43 o 
  -5  15   9       15.26       18.92      9.55 o 
  -4  15   9        5.49        5.36      9.51 o 
  -3  15   9        1.55        1.45      7.73 o 
  -2  15   9       40.35       38.78      9.20 o 
  -1  15   9        0.94        9.98      4.73 o 
   0  15   9        1.57        0.28      4.96 o 
   1  15   9        0.03       -3.39      8.29 o 
  -6  16   9       94.29       80.75     18.07 o 
  -5  16   9       34.90       30.44      9.17 o 
  -4  16   9       78.46       99.10     19.59 o 
  -3  16   9      174.24      190.94     25.30 o 
  -2  16   9       75.43       78.42      9.39 o 
  -1  16   9       35.29       25.58      7.08 o 
   0  16   9       11.35       20.71      9.55 o 
  -5  17   9       10.31       20.57      9.23 o 
  -4  17   9       31.83       40.56      8.74 o 
  -3  17   9       12.11       14.78      9.44 o 
  -2  17   9       24.49       29.66      9.05 o 
  -1  17   9        9.39       10.13      4.33 o 
   0  17   9       62.30       69.27      6.83 o 
  -4  18   9        2.85       23.02      8.64 o 
  -3  18   9        8.12        7.78      8.71 o 
  -2  18   9        3.45        1.15      9.86 o 
  -1  18   9        2.27       25.99     13.58 o 
  -8   0  10        0.48        0.81     15.37 o 
  -7   0  10       29.57       24.01     11.32 o 
  -6   0  10       39.40       41.65     19.82 o 
  -5   0  10       21.25        2.83     32.35 o 
  -4   0  10        1.55        2.95      5.05 o 
  -3   0  10       27.49       19.43     13.73 o 
  -2   0  10      211.25      251.98     15.56 o 
  -1   0  10      188.45      188.61     20.23 o 
   0   0  10       12.60       -1.91      9.35 o 
   1   0  10      226.70      266.44     15.80 o 
   2   0  10        0.79       10.85      6.68 o 
  -8   1  10        1.28       -5.61     11.55 o 
  -7   1  10       14.52        8.27     10.75 o 
  -6   1  10      118.44       67.14     17.47 o 
  -5   1  10       23.81       31.48      5.83 o 
  -4   1  10      116.36      103.50     13.83 o 
  -3   1  10      171.16      154.28     12.26 o 
  -2   1  10        6.83       12.70      6.45 o 
  -1   1  10      143.47      133.65     11.62 o 
   0   1  10        7.17       10.20      6.06 o 
   1   1  10        7.00        7.87      6.55 o 
   2   1  10        7.28        8.42      5.21 o 
  -8   2  10        2.47       -9.21      9.21 o 
  -7   2  10       28.47       23.43      9.62 o 
  -6   2  10        3.81        2.13      2.85 o 
  -5   2  10       74.74       84.21      6.89 o 
  -4   2  10       16.10       20.98      7.46 o 
  -3   2  10       24.11       13.93      6.12 o 
  -2   2  10       38.52       35.79      9.00 o 
  -1   2  10       28.65       18.67      5.80 o 
   0   2  10        0.12        1.24      7.73 o 
   1   2  10       74.23       90.06     16.08 o 
   2   2  10        0.05        4.39      6.59 o 
  -8   3  10       56.76       25.21     11.96 o 
  -7   3  10       63.01       58.67     16.46 o 
  -6   3  10       49.16       62.53      9.02 o 
  -5   3  10       21.21       22.85      5.46 o 
  -4   3  10      309.50      320.24     11.76 o 
  -3   3  10      636.76      643.95     13.64 o 
  -2   3  10       56.89       71.36      7.69 o 
  -1   3  10      407.70      400.66     11.19 o 
   0   3  10       69.80       67.02      7.04 o 
   1   3  10       67.60       84.25     11.00 o 
   2   3  10       43.48       33.81      6.30 o 
  -8   4  10       39.48       27.98     13.63 o 
  -7   4  10       54.06       29.38     13.72 o 
  -6   4  10        2.26        1.78      4.18 o 
  -5   4  10       37.53       27.67      4.23 o 
  -4   4  10        5.26        2.09      7.97 o 
  -3   4  10       17.23        8.37      4.05 o 
  -2   4  10       35.84       53.30      9.41 o 
  -1   4  10       12.81        6.84      4.50 o 
   0   4  10       38.85       44.92      5.34 o 
   1   4  10       11.22        9.56      6.04 o 
   2   4  10        2.32        2.32      6.78 o 
  -8   5  10       52.66       43.01     16.54 o 
  -7   5  10       52.26       20.07      5.95 o 
  -6   5  10        1.29       -1.48      4.68 o 
  -5   5  10       10.20        8.90      5.94 o 
  -4   5  10        5.38        4.17      8.31 o 
  -3   5  10      461.34      450.73     16.78 o 
  -2   5  10       60.12       52.69      4.44 o 
  -1   5  10       64.82       74.42      8.82 o 
   0   5  10        1.79        1.40      5.46 o 
   1   5  10        0.06       -0.30      5.96 o 
   2   5  10       80.08       68.10      8.86 o 
  -8   6  10        4.18       -7.37     19.78 o 
  -7   6  10       13.08       13.21      3.87 o 
  -6   6  10       33.55       19.94      6.73 o 
  -5   6  10       46.84       49.47      8.27 o 
  -4   6  10        0.14        1.24      5.18 o 
  -3   6  10       63.50       59.32      4.40 o 
  -2   6  10      554.05      571.79     12.12 o 
  -1   6  10        0.01       -5.35      5.94 o 
   0   6  10      192.59      222.85      7.15 o 
   1   6  10       50.79       53.29      6.11 o 
   2   6  10        1.67        7.22      8.64 o 
  -8   7  10       44.02       55.75     26.08 o 
  -7   7  10        0.21        3.50      5.53 o 
  -6   7  10       67.74       49.62      8.41 o 
  -5   7  10        9.24       13.19      4.83 o 
  -4   7  10       37.37       31.88      9.15 o 
  -3   7  10       11.40        3.99      6.06 o 
  -2   7  10       43.68       58.43      6.93 o 
  -1   7  10       30.70       24.74      5.71 o 
   0   7  10       65.71       53.31      6.51 o 
   1   7  10       44.05       51.56      7.01 o 
   2   7  10       28.37       39.74      9.37 o 
  -8   8  10        2.59       24.34     26.04 o 
  -7   8  10       33.40       45.24      8.51 o 
  -6   8  10        0.95       -4.27      7.08 o 
  -5   8  10        2.91        9.69      5.67 o 
  -4   8  10       16.66       19.63     10.62 o 
  -3   8  10        3.72       -5.06      9.35 o 
  -2   8  10      166.99      172.54      6.54 o 
  -1   8  10       23.14       24.87      5.54 o 
   0   8  10        8.78       12.26      4.99 o 
   1   8  10        0.94        0.98      7.64 o 
  -7   9  10       19.93       15.47      7.60 o 
  -6   9  10      104.92      117.62     21.65 o 
  -5   9  10       18.97       19.70      7.33 o 
  -4   9  10       28.06       23.97      9.67 o 
  -3   9  10       91.63      101.22      9.52 o 
  -2   9  10        9.26        6.53      4.46 o 
  -1   9  10       43.38       43.92      6.23 o 
   0   9  10      121.48      134.60     12.30 o 
   1   9  10       17.24        9.59      8.99 o 
  -7  10  10        4.22        9.08      7.35 o 
  -6  10  10        3.59       -0.06      6.12 o 
  -5  10  10       28.96       29.41      6.39 o 
  -4  10  10      100.17       97.00     13.89 o 
  -3  10  10       32.51       39.10      8.97 o 
  -2  10  10        9.21        1.64      3.00 o 
  -1  10  10       27.42       26.11      7.25 o 
   0  10  10      120.74      128.51     10.82 o 
   1  10  10       26.59       46.62      8.89 o 
  -7  11  10        0.43       -4.41      7.70 o 
  -6  11  10        0.51       13.60      7.17 o 
  -5  11  10        2.79       -2.73      5.90 o 
  -4  11  10        3.55        0.71      6.23 o 
  -3  11  10        5.68       -5.22      8.13 o 
  -2  11  10       13.81        4.60      8.29 o 
  -1  11  10       13.70        7.92      5.70 o 
   0  11  10       10.50       10.09      4.25 o 
   1  11  10       14.19       27.82      9.62 o 
  -7  12  10        2.41       -7.51      7.69 o 
  -6  12  10        6.97        9.17      8.40 o 
  -5  12  10       81.45       64.75      9.30 o 
  -4  12  10        3.35        6.73      6.48 o 
  -3  12  10       59.83       51.48     10.89 o 
  -2  12  10       51.56       37.26     10.64 o 
  -1  12  10        2.86        6.95      4.38 o 
   0  12  10       26.34       28.27      6.15 o 
  -6  13  10       10.23        9.37      8.87 o 
  -5  13  10        1.65       11.51      8.30 o 
  -4  13  10        4.29       -2.33      8.37 o 
  -3  13  10       26.50       28.04      9.36 o 
  -2  13  10        0.38        5.27      7.36 o 
  -1  13  10       20.90       13.36      5.13 o 
   0  13  10       10.76        7.38      8.64 o 
  -6  14  10        0.53       11.81     16.61 o 
  -5  14  10       23.61       19.28      9.13 o 
  -4  14  10        0.10        6.49      9.14 o 
  -3  14  10        0.84       12.95     10.12 o 
  -2  14  10       77.19       63.95      9.84 o 
  -1  14  10        4.65        4.11      8.42 o 
   0  14  10        0.01       -7.16      7.16 o 
  -5  15  10        2.40       -0.39      7.86 o 
  -4  15  10        0.06       -1.78     10.81 o 
  -3  15  10        0.60       -9.14      9.14 o 
  -2  15  10        8.45       13.45     11.64 o 
  -1  15  10       75.32       83.25     12.23 o 
  -4  16  10        0.68        9.15      9.65 o 
  -3  16  10       12.05       15.84     10.65 o 
  -2  16  10       10.56        7.25      8.83 o 
  -8   1  11        7.38        2.64     10.26 o 
  -7   1  11        4.34        0.05      9.24 o 
  -6   1  11        0.39       -3.44     32.55 o 
  -5   1  11      257.96      281.45     23.25 o 
  -4   1  11       23.37       32.64     13.72 o 
  -3   1  11      119.39      110.57     12.21 o 
  -2   1  11       45.19       36.28      7.06 o 
  -1   1  11       19.24       17.95      9.91 o 
   0   1  11        6.72        6.53      6.39 o 
   1   1  11       73.83       75.77     18.87 o 
  -8   2  11       61.57       43.15     16.52 o 
  -7   2  11       41.79       29.09     13.02 o 
  -6   2  11       20.65       22.38     12.19 o 
  -5   2  11       38.11       34.59     14.02 o 
  -4   2  11        2.19       -2.25      4.97 o 
  -3   2  11       62.51       73.11      5.66 o 
  -2   2  11       24.65       23.13      6.05 o 
  -1   2  11       88.22      120.24     14.89 o 
   0   2  11       11.54        5.66      5.38 o 
   1   2  11        8.26       17.23      7.38 o 
  -8   3  11        5.13        1.62     34.37 o 
  -7   3  11        0.00      -10.13     21.86 o 
  -6   3  11       29.71       26.49     35.99 o 
  -5   3  11        3.51        5.09      3.02 o 
  -4   3  11       15.56       15.45      7.19 o 
  -3   3  11       60.30       63.80      4.23 o 
  -2   3  11       10.89        8.87      4.59 o 
  -1   3  11       18.09       13.20      4.56 o 
   0   3  11        1.60       -1.53      4.60 o 
   1   3  11       22.75       14.80      7.93 o 
  -7   4  11        7.16        8.30     23.05 o 
  -6   4  11        3.34        0.43     13.96 o 
  -5   4  11       31.81       35.37     10.86 o 
  -4   4  11       23.82       12.87      6.17 o 
  -3   4  11        3.10        7.27      5.14 o 
  -2   4  11       26.42       13.95      4.43 o 
  -1   4  11       62.01       81.20     12.27 o 
   0   4  11        0.28        0.23      5.54 o 
   1   4  11        1.02        2.99      6.19 o 
  -7   5  11       79.27       46.46     16.44 o 
  -6   5  11        0.26        8.66     11.31 o 
  -5   5  11       45.18       50.54      8.53 o 
  -4   5  11       17.69       10.27      9.20 o 
  -3   5  11       22.74       25.33      6.55 o 
  -2   5  11       40.08       32.19      4.73 o 
  -1   5  11       41.62       34.53      4.59 o 
   0   5  11        2.62        2.68      8.26 o 
  -7   6  11       15.79       19.92     16.79 o 
  -6   6  11        1.50        4.82     20.44 o 
  -5   6  11        0.09       -8.88     10.15 o 
  -4   6  11        0.57        0.26      7.18 o 
  -3   6  11       45.28       41.39     10.39 o 
  -2   6  11        8.11       -1.21      3.18 o 
  -1   6  11       22.86       16.10      4.96 o 
   0   6  11       19.96       15.16      7.09 o 
  -7   7  11       26.27       25.12     13.07 o 
  -6   7  11        0.53       18.94      8.51 o 
  -5   7  11       61.43       76.78     11.36 o 
  -4   7  11       39.87       63.24      8.19 o 
  -3   7  11       70.60       61.61      9.43 o 
  -2   7  11       56.32       53.91      7.87 o 
  -1   7  11        5.77        6.73      4.63 o 
   0   7  11        2.66        9.33      6.16 o 
  -7   8  11        0.95       -3.02     13.25 o 
  -6   8  11        2.78       -1.67      8.82 o 
  -5   8  11      131.43      149.71     12.22 o 
  -4   8  11       13.73       -1.93     11.22 o 
  -3   8  11       32.98       23.85      7.56 o 
  -2   8  11        7.61        5.98      8.98 o 
  -1   8  11       39.94       35.82      5.51 o 
   0   8  11       40.60       35.65      6.12 o 
  -6   9  11        5.45        9.89      7.59 o 
  -5   9  11       50.11       40.94      8.14 o 
  -4   9  11       78.59       82.13      8.59 o 
  -3   9  11        0.00      -11.03     11.03 o 
  -2   9  11       46.10       30.55     12.48 o 
  -1   9  11       18.39       10.36      4.69 o 
   0   9  11       17.26       21.81      6.19 o 
  -6  10  11        1.24        5.77      9.39 o 
  -5  10  11       78.21       65.84     22.37 o 
  -4  10  11       71.31       84.50     17.62 o 
  -3  10  11       15.83       19.79      8.73 o 
  -2  10  11       10.78       -1.16      6.07 o 
  -1  10  11        8.37        2.96      6.78 o 
  -6  11  11        9.60       18.82     10.51 o 
  -5  11  11        0.61        3.66     10.62 o 
  -4  11  11       54.86       41.79     13.31 o 
  -3  11  11        3.42       -7.67      7.67 o 
  -2  11  11      129.82       86.63     16.29 o 
  -1  11  11       38.51       31.51      9.89 o 
  -5  12  11        1.10       -8.23      8.23 o 
  -4  12  11        1.01       -7.51      7.51 o 
  -3  12  11       10.39       -4.85     12.48 o 
  -2  12  11        0.45       -0.43     12.22 o 
  -4  13  11       35.01       32.97      7.78 o 
  -3  13  11       22.97       21.72     10.48 o 
  -6   0  12       31.40        5.11     13.20 o 
  -4   0  12       81.23      155.29     20.62 o 
  -3   0  12        3.27      -14.36     14.36 o 
  -2   0  12        2.86      -14.21     14.21 o 
  -1   0  12       81.48       46.79     17.49 o 
  -6   1  12        3.66       -6.67     15.77 o 
  -5   1  12        8.45        6.99     12.57 o 
  -4   1  12        0.25      -10.32     13.10 o 
  -3   1  12        2.62       14.04     17.99 o 
  -2   1  12       15.82        8.39      3.86 o 
  -1   1  12       12.76        5.17      4.49 o 
  -5   2  12       27.19       27.10     12.21 o 
  -4   2  12       21.87        9.61     10.75 o 
  -3   2  12       24.36        4.66      9.36 o 
  -2   2  12        3.55        1.88      3.53 o 
  -1   2  12        6.91       -1.04      6.47 o 
  -6   3  12       15.63       14.15     20.62 o 
  -5   3  12        7.86        1.73     12.32 o 
  -4   3  12        0.55       -2.20     10.63 o 
  -3   3  12       26.73       26.34     19.08 o 
  -2   3  12       25.07       14.19     12.89 o 
  -1   3  12       23.07       24.73     12.45 o 
  -6   4  12       11.49       30.94     18.39 o 
  -5   4  12        2.16        1.24     11.16 o 
  -4   4  12        5.06       15.63     12.93 o 
  -3   4  12        6.15        2.41      5.97 o 
  -2   4  12       29.53       25.00      5.76 o 
  -1   4  12        4.30        1.99      4.63 o 
  -6   5  12       12.98       -1.48     14.75 o 
  -5   5  12        1.21        7.12     15.64 o 
  -4   5  12        6.93        9.32      5.49 o 
  -3   5  12        0.02        0.04      6.91 o 
  -2   5  12        1.22        3.32     10.41 o 
  -6   6  12       82.26       81.28     24.67 o 
  -5   6  12        0.26      -12.02     14.80 o 
  -4   6  12       93.94       82.86      9.99 o 
  -3   6  12        7.20        5.37      5.49 o 
  -2   6  12        5.14       16.86      6.08 o 
  -5   7  12        0.35       11.45     24.47 o 
  -4   7  12        0.78        7.33     10.76 o 
  -3   7  12       32.16       24.56      8.90 o 
  -2   7  12       23.74       31.61     10.14 o 
  -5   8  12       34.09       39.51     10.86 o 
  -4   8  12       76.52      102.35     13.31 o 
  -3   8  12        3.55        2.83     11.94 o 
  -4   9  12        8.28       -4.29     10.92 o 
                                                 
